# Supplementary material for: Experimental and computational studies of the mechanism of iron-catalysed C–H activation/functionalisation with allyl electrophiles
Source: Chem Sci. 2021 Jun 17;12(27):9398–407. doi: 10.1039/d1sc01661j (PMC8278975; doi:10.1039/d1sc01661j)
Supplement: SC-012-D1SC01661J-s002 [file SC-012-D1SC01661J-s002.cif]

# Electronic Supplementary Material (ESI) for Chemical Science.
# This journal is © The Royal Society of Chemistry 2021

####################################################################### 
# 
# This file contains crystal structure data downloaded from the 
# Cambridge Structural Database (CSD) hosted by the Cambridge 
# Crystallographic Data Centre (CCDC).
# 
# Full information about CCDC data access policies and citation 
# guidelines are available at http://www.ccdc.cam.ac.uk/access/V1 
# 
# Audit and citation data items may have been added by the CCDC. 
# Please retain this information to preserve the provenance of 
# this file and to allow appropriate attribution of the data. 
# 
#######################################################################

data_neisc20
_database_code_depnum_ccdc_archive 'CCDC 2035206'
loop_
_audit_author_name
_audit_author_address
'William Brennessel'
;University of Rochester
United States of America
;
_audit_update_record             
;
2020-10-02 deposited with the CCDC.	2021-06-17 downloaded from the CCDC.
;

_vrf_RINTA01_neisc20             
;
PROBLEM: _B  The value of Rint is greater than 0.18
             Rint given   0.183
RESPONSE: In addition to the two twin-related domains, there were
additional minor domains that appeared to be offset by cracks that
systematically affected the data.
;

_vrf_PLAT020_neisc20             
;
PROBLEM: _G The value of Rint is greater than 0.12 ......... 0.183 
RESPONSE: See above.
;

_vrf_PLAT870_neisc20             
;
PROBLEM: _G ALERTS Related to Twinning Effects Suppressed .. !
RESPONSE: The refinement stalled at R1 = 0.122, at which point twin
modeling was required. After the non-merohedral twin law,
[ 1 -0.723 -0.290 / 0 1 0 / 0 0 1 ], a 180 degree rotation about
reciprocal lattice [100], was determined, the data were re-integrated,
and a new absorption correction was applied. There were 6012 unique
reflections solely in the first component, 6019 unique reflections
solely in the second component, and 3318 unique overlapping reflections.
The mass ratio of the two components refined to 0.523(2):468(2).
;

_vrf_PLAT931_neisc20             
;
PROBLEM: _G Found Twin Law ( 1 0  1)[       ] Estimated BASF .. 0.42 
RESPONSE: The refinement stalled at R1 = 0.122, at which point twin
modeling was required. After the non-merohedral twin law,
[ 1 -0.723 -0.290 / 0 1 0 / 0 0 1 ], a 180 degree rotation about
reciprocal lattice [100], was determined, the data were re-integrated,
and a new absorption correction was applied. There were 6012 unique
reflections solely in the first component, 6019 unique reflections
solely in the second component, and 3318 unique overlapping reflections.
The mass ratio of the two components refined to 0.523(2):468(2).
;

_audit_creation_method           SHELXL-2014/7
_shelx_SHELXL_version_number     2014/7
_chemical_name_systematic        ?
_chemical_name_common            neisc20
_chemical_melting_point          ?
_chemical_formula_moiety         'C60 H49 Br Fe P4'
_chemical_formula_sum            'C60 H49 Br Fe P4'
_chemical_formula_weight         1029.63

loop_
_atom_type_symbol
_atom_type_description
_atom_type_scat_dispersion_real
_atom_type_scat_dispersion_imag
_atom_type_scat_source
C C 0.0033 0.0016 'International Tables Vol C Tables 4.2.6.8 and 6.1.1.4'
H H 0.0000 0.0000 'International Tables Vol C Tables 4.2.6.8 and 6.1.1.4'
P P 0.1023 0.0942 'International Tables Vol C Tables 4.2.6.8 and 6.1.1.4'
Fe Fe 0.3463 0.8444 'International Tables Vol C Tables 4.2.6.8 and 6.1.1.4'
Br Br -0.2901 2.4595 'International Tables Vol C Tables 4.2.6.8 and 6.1.1.4'

_space_group_crystal_system      triclinic
_space_group_IT_number           2
_space_group_name_H-M_alt        'P -1'
_space_group_name_Hall           '-P 1'

_shelx_space_group_comment       
; 
The symmetry employed for this shelxl refinement is uniquely defined 
by the following loop, which should always be used as a source of 
symmetry information in preference to the above space-group names. 
They are only intended as comments. 
;

loop_
_space_group_symop_operation_xyz
'x, y, z'
'-x, -y, -z'

_cell_length_a                   10.8690(12)
_cell_length_b                   12.0085(14)
_cell_length_c                   20.318(2)
_cell_angle_alpha                80.274(2)
_cell_angle_beta                 76.661(2)
_cell_angle_gamma                65.621(2)
_cell_volume                     2342.2(5)
_cell_formula_units_Z            2
_cell_measurement_temperature    100.0(5)
_cell_measurement_reflns_used    4073
_cell_measurement_theta_min      2.16
_cell_measurement_theta_max      23.77

_exptl_crystal_description       plate
_exptl_crystal_colour            red
_exptl_crystal_density_meas      ?
_exptl_crystal_density_method    ?
_exptl_crystal_density_diffrn    1.460
_exptl_crystal_F_000             1060
_exptl_transmission_factor_min   ?
_exptl_transmission_factor_max   ?
_exptl_crystal_size_max          0.28
_exptl_crystal_size_mid          0.14
_exptl_crystal_size_min          0.10
_exptl_absorpt_coefficient_mu    1.353
_shelx_estimated_absorpt_T_min   0.703
_shelx_estimated_absorpt_T_max   0.877
_exptl_absorpt_correction_type   multi-scan
_exptl_absorpt_correction_T_min  0.6336
_exptl_absorpt_correction_T_max  0.7452
_exptl_absorpt_process_details   'TWINABS (Sheldrick, 2012)'
_exptl_absorpt_special_details   ?
_diffrn_ambient_temperature      100.0(5)
_diffrn_radiation_wavelength     0.71073
_diffrn_radiation_type           MoK\a
_diffrn_source                   'fine-focus sealed tube'
_diffrn_measurement_device_type  'Bruker SMART APEX II CCD platform'
_diffrn_measurement_method       '\w scans'
_diffrn_detector_area_resol_mean ?
_diffrn_reflns_number            74820
_diffrn_reflns_av_unetI/netI     0.1210
_diffrn_reflns_av_R_equivalents  0.1827
_diffrn_reflns_limit_h_min       -12
_diffrn_reflns_limit_h_max       13
_diffrn_reflns_limit_k_min       -14
_diffrn_reflns_limit_k_max       14
_diffrn_reflns_limit_l_min       0
_diffrn_reflns_limit_l_max       24
_diffrn_reflns_theta_min         1.868
_diffrn_reflns_theta_max         25.315
_diffrn_reflns_theta_full        25.028
_diffrn_measured_fraction_theta_max 0.997
_diffrn_measured_fraction_theta_full 1.000
_diffrn_reflns_Laue_measured_fraction_max 0.997
_diffrn_reflns_Laue_measured_fraction_full 1.000
_diffrn_reflns_point_group_measured_fraction_max 0.997
_diffrn_reflns_point_group_measured_fraction_full 1.000
_reflns_number_total             8494
_reflns_number_gt                5584
_reflns_threshold_expression     'I > 2\s(I)'
_reflns_Friedel_coverage         0.000
_reflns_Friedel_fraction_max     .
_reflns_Friedel_fraction_full    .

_reflns_special_details          
; 
 _reflns_Friedel_fraction is defined as the number of unique 
 Friedel pairs measured divided by the number that would be 
 possible theoretically, ignoring centric projections and 
 systematic absences. 
;

_computing_data_collection       'APEX3 (Bruker, 2015)'
_computing_cell_refinement       'SAINT (Bruker, 2013)'
_computing_data_reduction        'SAINT (Bruker, 2013)'
_computing_structure_solution    'SHELXT-2014/5 (Sheldrick, 2014)'
_computing_structure_refinement  'SHELXL-2014/7 (Sheldrick, 2015b)'
_computing_molecular_graphics    'SHELXTL (Sheldrick, 2008)'
_computing_publication_material  'SHELXTL (Sheldrick, 2008)'
_refine_special_details          
; 
The refinement stalled at R1 = 0.122, at which point twin modeling
was required. After the non-merohedral twin law,
[ 1 -0.723 -0.290 / 0 1 0 / 0 0 1 ], a 180 degree rotation about
reciprocal lattice [100], was determined, the data were re-integrated,
and a new absorption correction was applied. There were 6012 unique
reflections solely in the first component, 6019 unique reflections
solely in the second component, and 3318 unique overlapping reflections.
The mass ratio of the two components refined to 0.523(2):468(2).
  
The hyrido ligand was found from the difference Fourier map 
and refined freely. 
;
_refine_ls_structure_factor_coef Fsqd
_refine_ls_matrix_type           full
_refine_ls_weighting_scheme      calc
_refine_ls_weighting_details     
'w=1/[\s^2^(Fo^2^)+(0.0536P)^2^+1.9446P] where P=(Fo^2^+2Fc^2^)/3'
_atom_sites_solution_primary     direct
_atom_sites_solution_secondary   difmap
_atom_sites_solution_hydrogens   mixed
_refine_ls_hydrogen_treatment    mixed
_refine_ls_extinction_method     none
_refine_ls_extinction_coef       .
_refine_ls_number_reflns         8494
_refine_ls_number_parameters     600
_refine_ls_number_restraints     0
_refine_ls_R_factor_all          0.1209
_refine_ls_R_factor_gt           0.0682
_refine_ls_wR_factor_ref         0.1467
_refine_ls_wR_factor_gt          0.1258
_refine_ls_goodness_of_fit_ref   1.038
_refine_ls_restrained_S_all      1.038
_refine_ls_shift/su_max          0.000
_refine_ls_shift/su_mean         0.000

loop_
_atom_site_label
_atom_site_type_symbol
_atom_site_fract_x
_atom_site_fract_y
_atom_site_fract_z
_atom_site_U_iso_or_equiv
_atom_site_adp_type
_atom_site_occupancy
_atom_site_site_symmetry_order
_atom_site_calc_flag
_atom_site_refinement_flags_posn
_atom_site_refinement_flags_adp
_atom_site_refinement_flags_occupancy
_atom_site_disorder_assembly
_atom_site_disorder_group
Fe1 Fe 0.67960(9) 0.28447(9) 0.73682(5) 0.0156(2) Uani 1 1 d . . . . .
H1 H 0.806(6) 0.241(6) 0.756(3) 0.029(18) Uiso 1 1 d . . . . .
Br1 Br 0.45470(7) 0.37155(7) 0.69494(4) 0.01966(18) Uani 1 1 d . . . . .
P1 P 0.58961(18) 0.35082(16) 0.84020(9) 0.0157(4) Uani 1 1 d . . . . .
P2 P 0.69853(18) 0.46473(16) 0.71224(9) 0.0168(4) Uani 1 1 d . . . . .
P3 P 0.80242(18) 0.20362(16) 0.63953(9) 0.0169(4) Uani 1 1 d . . . . .
P4 P 0.67009(18) 0.10058(16) 0.76276(9) 0.0175(4) Uani 1 1 d . . . . .
C1 C 0.5224(7) 0.5186(6) 0.8332(3) 0.0180(16) Uani 1 1 d . . . . .
C2 C 0.4328(7) 0.5925(6) 0.8842(4) 0.0235(17) Uani 1 1 d . . . . .
H2 H 0.4002 0.5551 0.9257 0.028 Uiso 1 1 calc R U . . .
C3 C 0.3903(7) 0.7183(6) 0.8761(4) 0.0218(16) Uani 1 1 d . . . . .
H3 H 0.3322 0.7674 0.9119 0.026 Uiso 1 1 calc R U . . .
C4 C 0.4352(7) 0.7718(6) 0.8135(4) 0.0254(17) Uani 1 1 d . . . . .
H4 H 0.4059 0.8585 0.8067 0.030 Uiso 1 1 calc R U . . .
C5 C 0.5201(7) 0.7016(6) 0.7625(4) 0.0226(16) Uani 1 1 d . . . . .
H5 H 0.5474 0.7400 0.7202 0.027 Uiso 1 1 calc R U . . .
C6 C 0.5681(7) 0.5727(6) 0.7715(3) 0.0192(16) Uani 1 1 d . . . . .
C7 C 0.7150(7) 0.3087(6) 0.8964(3) 0.0162(15) Uani 1 1 d . . . . .
C8 C 0.7820(7) 0.1850(6) 0.9154(3) 0.0221(17) Uani 1 1 d . . . . .
H8 H 0.7589 0.1264 0.9005 0.027 Uiso 1 1 calc R U . . .
C9 C 0.8821(7) 0.1450(7) 0.9559(4) 0.0295(18) Uani 1 1 d . . . . .
H9 H 0.9284 0.0599 0.9678 0.035 Uiso 1 1 calc R U . . .
C10 C 0.9129(7) 0.2308(7) 0.9784(3) 0.0254(17) Uani 1 1 d . . . . .
H10 H 0.9802 0.2046 1.0065 0.030 Uiso 1 1 calc R U . . .
C11 C 0.8491(7) 0.3510(7) 0.9611(4) 0.0256(18) Uani 1 1 d . . . . .
H11 H 0.8716 0.4089 0.9771 0.031 Uiso 1 1 calc R U . . .
C12 C 0.7500(7) 0.3914(7) 0.9200(3) 0.0220(17) Uani 1 1 d . . . . .
H12 H 0.7061 0.4767 0.9079 0.026 Uiso 1 1 calc R U . . .
C13 C 0.4446(7) 0.3302(6) 0.9007(3) 0.0183(16) Uani 1 1 d . . . . .
C14 C 0.4432(8) 0.2985(6) 0.9700(4) 0.0231(17) Uani 1 1 d . . . . .
H14 H 0.5244 0.2782 0.9875 0.028 Uiso 1 1 calc R U . . .
C15 C 0.3271(7) 0.2960(7) 1.0135(4) 0.0257(17) Uani 1 1 d . . . . .
H15 H 0.3294 0.2717 1.0603 0.031 Uiso 1 1 calc R U . . .
C16 C 0.2069(8) 0.3286(7) 0.9894(4) 0.0278(18) Uani 1 1 d . . . . .
H16 H 0.1262 0.3275 1.0195 0.033 Uiso 1 1 calc R U . . .
C17 C 0.2054(8) 0.3625(7) 0.9217(4) 0.0269(18) Uani 1 1 d . . . . .
H17 H 0.1224 0.3864 0.9052 0.032 Uiso 1 1 calc R U . . .
C18 C 0.3235(7) 0.3625(6) 0.8766(4) 0.0246(17) Uani 1 1 d . . . . .
H18 H 0.3213 0.3844 0.8296 0.030 Uiso 1 1 calc R U . . .
C19 C 0.8504(7) 0.4826(6) 0.7286(3) 0.0179(15) Uani 1 1 d . . . . .
C20 C 0.8612(8) 0.5965(7) 0.7130(4) 0.0267(18) Uani 1 1 d . . . . .
H20 H 0.7909 0.6638 0.6942 0.032 Uiso 1 1 calc R U . . .
C21 C 0.9727(8) 0.6119(7) 0.7245(4) 0.034(2) Uani 1 1 d . . . . .
H21 H 0.9794 0.6895 0.7131 0.040 Uiso 1 1 calc R U . . .
C22 C 1.0749(8) 0.5158(7) 0.7524(4) 0.0304(19) Uani 1 1 d . . . . .
H22 H 1.1515 0.5271 0.7604 0.037 Uiso 1 1 calc R U . . .
C23 C 1.0650(7) 0.4028(7) 0.7685(4) 0.0256(18) Uani 1 1 d . . . . .
H23 H 1.1358 0.3358 0.7871 0.031 Uiso 1 1 calc R U . . .
C24 C 0.9518(8) 0.3872(7) 0.7575(4) 0.0251(17) Uani 1 1 d . . . . .
H24 H 0.9442 0.3101 0.7700 0.030 Uiso 1 1 calc R U . . .
C25 C 0.6789(7) 0.5562(6) 0.6295(3) 0.0197(16) Uani 1 1 d . . . . .
C26 C 0.5488(7) 0.6265(6) 0.6134(4) 0.0218(16) Uani 1 1 d . . . . .
H26 H 0.4689 0.6264 0.6446 0.026 Uiso 1 1 calc R U . . .
C27 C 0.5370(8) 0.6964(6) 0.5519(4) 0.0241(17) Uani 1 1 d . . . . .
H27 H 0.4483 0.7480 0.5424 0.029 Uiso 1 1 calc R U . . .
C28 C 0.6502(8) 0.6927(6) 0.5046(4) 0.0250(17) Uani 1 1 d . . . . .
H28 H 0.6404 0.7384 0.4618 0.030 Uiso 1 1 calc R U . . .
C29 C 0.7783(8) 0.6222(6) 0.5195(4) 0.0247(17) Uani 1 1 d . . . . .
H29 H 0.8574 0.6211 0.4873 0.030 Uiso 1 1 calc R U . . .
C30 C 0.7938(8) 0.5519(6) 0.5817(4) 0.0237(17) Uani 1 1 d . . . . .
H30 H 0.8829 0.5014 0.5911 0.028 Uiso 1 1 calc R U . . .
C31 C 0.7411(7) 0.0890(6) 0.6248(3) 0.0171(15) Uani 1 1 d . . . . .
C32 C 0.7569(7) 0.0503(6) 0.5614(3) 0.0187(16) Uani 1 1 d . . . . .
H32 H 0.7974 0.0859 0.5217 0.022 Uiso 1 1 calc R U . . .
C33 C 0.7129(7) -0.0405(6) 0.5570(4) 0.0238(17) Uani 1 1 d . . . . .
H33 H 0.7220 -0.0669 0.5139 0.029 Uiso 1 1 calc R U . . .
C34 C 0.6555(7) -0.0932(6) 0.6153(4) 0.0227(17) Uani 1 1 d . . . . .
H34 H 0.6263 -0.1562 0.6121 0.027 Uiso 1 1 calc R U . . .
C35 C 0.6407(7) -0.0543(6) 0.6784(4) 0.0223(17) Uani 1 1 d . . . . .
H35 H 0.6023 -0.0912 0.7183 0.027 Uiso 1 1 calc R U . . .
C36 C 0.6820(7) 0.0386(6) 0.6831(3) 0.0175(15) Uani 1 1 d . . . . .
C37 C 0.8101(7) 0.2835(6) 0.5546(4) 0.0201(16) Uani 1 1 d . . . . .
C38 C 0.6869(7) 0.3605(6) 0.5330(3) 0.0173(15) Uani 1 1 d . . . . .
H38 H 0.6020 0.3741 0.5632 0.021 Uiso 1 1 calc R U . . .
C39 C 0.6884(8) 0.4163(7) 0.4687(3) 0.0237(17) Uani 1 1 d . . . . .
H39 H 0.6038 0.4683 0.4546 0.028 Uiso 1 1 calc R U . . .
C40 C 0.8096(8) 0.3991(7) 0.4235(4) 0.0266(18) Uani 1 1 d . . . . .
H40 H 0.8088 0.4402 0.3792 0.032 Uiso 1 1 calc R U . . .
C41 C 0.9327(8) 0.3211(7) 0.4436(4) 0.0304(19) Uani 1 1 d . . . . .
H41 H 1.0168 0.3065 0.4126 0.036 Uiso 1 1 calc R U . . .
C42 C 0.9329(7) 0.2638(6) 0.5096(4) 0.0225(17) Uani 1 1 d . . . . .
H42 H 1.0173 0.2114 0.5236 0.027 Uiso 1 1 calc R U . . .
C43 C 0.9849(7) 0.1099(6) 0.6408(3) 0.0181(16) Uani 1 1 d . . . . .
C44 C 1.0687(8) 0.1665(7) 0.6482(3) 0.0269(18) Uani 1 1 d . . . . .
H44 H 1.0303 0.2523 0.6523 0.032 Uiso 1 1 calc R U . . .
C45 C 1.2060(8) 0.1014(8) 0.6496(4) 0.036(2) Uani 1 1 d . . . . .
H45 H 1.2619 0.1424 0.6537 0.044 Uiso 1 1 calc R U . . .
C46 C 1.2622(8) -0.0238(8) 0.6450(4) 0.041(2) Uani 1 1 d . . . . .
H46 H 1.3565 -0.0696 0.6472 0.049 Uiso 1 1 calc R U . . .
C47 C 1.1822(8) -0.0821(8) 0.6374(4) 0.036(2) Uani 1 1 d . . . . .
H47 H 1.2210 -0.1683 0.6342 0.044 Uiso 1 1 calc R U . . .
C48 C 1.0439(7) -0.0152(7) 0.6343(4) 0.0267(18) Uani 1 1 d . . . . .
H48 H 0.9895 -0.0557 0.6277 0.032 Uiso 1 1 calc R U . . .
C49 C 0.8123(7) -0.0267(6) 0.7978(4) 0.0222(17) Uani 1 1 d . . . . .
C50 C 0.9302(7) -0.0129(7) 0.8008(3) 0.0244(17) Uani 1 1 d . . . . .
H50 H 0.9358 0.0647 0.7866 0.029 Uiso 1 1 calc R U . . .
C51 C 1.0414(8) -0.1085(7) 0.8238(4) 0.034(2) Uani 1 1 d . . . . .
H51 H 1.1221 -0.0968 0.8250 0.041 Uiso 1 1 calc R U . . .
C52 C 1.0325(9) -0.2206(7) 0.8446(4) 0.038(2) Uani 1 1 d . . . . .
H52 H 1.1084 -0.2873 0.8596 0.046 Uiso 1 1 calc R U . . .
C53 C 0.9165(8) -0.2367(7) 0.8440(4) 0.033(2) Uani 1 1 d . . . . .
H53 H 0.9108 -0.3138 0.8600 0.040 Uiso 1 1 calc R U . . .
C54 C 0.8049(8) -0.1413(6) 0.8202(4) 0.0280(18) Uani 1 1 d . . . . .
H54 H 0.7247 -0.1539 0.8191 0.034 Uiso 1 1 calc R U . . .
C55 C 0.5175(7) 0.0799(6) 0.8147(3) 0.0190(16) Uani 1 1 d . . . . .
C56 C 0.4008(7) 0.1112(6) 0.7869(4) 0.0199(16) Uani 1 1 d . . . . .
H56 H 0.4007 0.1424 0.7407 0.024 Uiso 1 1 calc R U . . .
C57 C 0.2846(7) 0.0973(6) 0.8260(4) 0.0239(17) Uani 1 1 d . . . . .
H57 H 0.2064 0.1171 0.8061 0.029 Uiso 1 1 calc R U . . .
C58 C 0.2818(8) 0.0546(7) 0.8938(4) 0.0316(19) Uani 1 1 d . . . . .
H58 H 0.2015 0.0459 0.9204 0.038 Uiso 1 1 calc R U . . .
C59 C 0.3943(8) 0.0250(6) 0.9225(4) 0.0273(18) Uani 1 1 d . . . . .
H59 H 0.3917 -0.0046 0.9690 0.033 Uiso 1 1 calc R U . . .
C60 C 0.5137(8) 0.0377(6) 0.8845(4) 0.0245(17) Uani 1 1 d . . . . .
H60 H 0.5909 0.0184 0.9051 0.029 Uiso 1 1 calc R U . . .

loop_
_atom_site_aniso_label
_atom_site_aniso_U_11
_atom_site_aniso_U_22
_atom_site_aniso_U_33
_atom_site_aniso_U_23
_atom_site_aniso_U_13
_atom_site_aniso_U_12
Fe1 0.0168(5) 0.0143(5) 0.0150(5) 0.0011(4) -0.0026(4) -0.0064(4)
Br1 0.0170(4) 0.0217(4) 0.0180(4) 0.0032(3) -0.0039(3) -0.0067(3)
P1 0.0170(10) 0.0138(9) 0.0153(10) -0.0003(7) -0.0045(8) -0.0046(8)
P2 0.0171(10) 0.0172(9) 0.0152(10) -0.0004(7) -0.0007(8) -0.0074(8)
P3 0.0182(10) 0.0171(9) 0.0155(10) 0.0008(8) -0.0026(8) -0.0079(8)
P4 0.0197(10) 0.0159(9) 0.0157(10) 0.0018(8) -0.0031(8) -0.0069(8)
C1 0.023(4) 0.016(4) 0.016(4) 0.007(3) -0.006(3) -0.011(3)
C2 0.022(4) 0.026(4) 0.021(4) -0.001(3) -0.002(3) -0.010(3)
C3 0.023(4) 0.020(4) 0.020(4) -0.008(3) 0.000(3) -0.006(3)
C4 0.027(4) 0.014(4) 0.028(4) -0.002(3) 0.000(3) -0.004(3)
C5 0.028(4) 0.021(4) 0.016(4) 0.000(3) 0.001(3) -0.010(3)
C6 0.018(4) 0.023(4) 0.017(4) 0.000(3) -0.005(3) -0.007(3)
C7 0.015(4) 0.016(3) 0.014(4) 0.002(3) -0.003(3) -0.004(3)
C8 0.027(4) 0.025(4) 0.017(4) -0.002(3) -0.004(3) -0.012(3)
C9 0.021(4) 0.031(4) 0.030(5) 0.003(4) -0.007(4) -0.004(3)
C10 0.025(4) 0.040(5) 0.014(4) -0.003(3) -0.005(3) -0.015(4)
C11 0.017(4) 0.036(5) 0.031(5) -0.009(4) -0.004(3) -0.015(4)
C12 0.020(4) 0.024(4) 0.018(4) -0.004(3) 0.000(3) -0.007(3)
C13 0.021(4) 0.016(4) 0.019(4) -0.002(3) -0.005(3) -0.007(3)
C14 0.031(5) 0.023(4) 0.017(4) 0.004(3) -0.005(3) -0.014(4)
C15 0.030(4) 0.033(4) 0.016(4) -0.003(3) 0.004(3) -0.019(4)
C16 0.025(4) 0.038(5) 0.025(4) -0.007(4) 0.003(3) -0.019(4)
C17 0.024(4) 0.036(4) 0.027(5) -0.005(4) -0.006(3) -0.016(4)
C18 0.022(4) 0.027(4) 0.026(4) 0.001(3) -0.005(3) -0.011(3)
C19 0.013(4) 0.020(4) 0.017(4) -0.002(3) 0.000(3) -0.004(3)
C20 0.026(4) 0.031(4) 0.026(4) -0.008(3) 0.002(3) -0.016(4)
C21 0.046(5) 0.032(4) 0.032(5) -0.002(4) -0.007(4) -0.025(4)
C22 0.026(5) 0.037(5) 0.033(5) -0.010(4) -0.006(4) -0.014(4)
C23 0.021(4) 0.025(4) 0.030(5) -0.008(3) -0.009(3) -0.004(3)
C24 0.030(4) 0.026(4) 0.024(4) -0.013(3) -0.002(3) -0.012(4)
C25 0.029(4) 0.013(3) 0.017(4) -0.003(3) 0.003(3) -0.012(3)
C26 0.025(4) 0.008(3) 0.033(4) -0.003(3) -0.006(3) -0.006(3)
C27 0.030(4) 0.017(4) 0.024(4) -0.003(3) -0.006(3) -0.008(3)
C28 0.043(5) 0.025(4) 0.013(4) -0.001(3) -0.001(4) -0.021(4)
C29 0.028(4) 0.025(4) 0.022(4) -0.001(3) 0.004(3) -0.017(3)
C30 0.028(4) 0.020(4) 0.026(4) 0.001(3) -0.005(3) -0.012(3)
C31 0.018(4) 0.020(4) 0.016(4) 0.003(3) -0.006(3) -0.010(3)
C32 0.021(4) 0.018(4) 0.019(4) 0.000(3) -0.002(3) -0.011(3)
C33 0.026(4) 0.024(4) 0.014(4) -0.007(3) 0.002(3) -0.003(3)
C34 0.023(4) 0.017(4) 0.030(5) -0.001(3) -0.010(3) -0.008(3)
C35 0.026(4) 0.019(4) 0.025(4) 0.005(3) -0.006(3) -0.013(3)
C36 0.015(4) 0.014(3) 0.019(4) 0.000(3) -0.003(3) -0.002(3)
C37 0.022(4) 0.015(4) 0.021(4) -0.005(3) -0.002(3) -0.004(3)
C38 0.016(4) 0.021(4) 0.014(4) -0.004(3) 0.002(3) -0.009(3)
C39 0.031(4) 0.023(4) 0.013(4) 0.004(3) -0.005(3) -0.008(3)
C40 0.036(5) 0.032(4) 0.014(4) 0.003(3) -0.001(3) -0.018(4)
C41 0.025(4) 0.038(5) 0.025(5) 0.001(4) -0.002(4) -0.012(4)
C42 0.017(4) 0.022(4) 0.021(4) 0.000(3) -0.003(3) -0.001(3)
C43 0.019(4) 0.027(4) 0.006(4) -0.004(3) -0.003(3) -0.006(3)
C44 0.027(4) 0.042(5) 0.013(4) -0.005(4) -0.005(3) -0.013(4)
C45 0.024(5) 0.064(6) 0.024(5) -0.004(4) -0.003(4) -0.019(5)
C46 0.010(4) 0.056(6) 0.038(5) -0.002(5) -0.006(4) 0.005(4)
C47 0.019(4) 0.037(5) 0.031(5) 0.003(4) 0.000(4) 0.006(4)
C48 0.023(4) 0.028(4) 0.027(5) -0.004(3) -0.003(3) -0.008(3)
C49 0.024(4) 0.025(4) 0.016(4) 0.000(3) -0.004(3) -0.008(3)
C50 0.024(4) 0.030(4) 0.015(4) -0.001(3) -0.005(3) -0.006(3)
C51 0.033(5) 0.041(5) 0.023(4) 0.002(4) -0.008(4) -0.010(4)
C52 0.043(5) 0.028(5) 0.034(5) -0.004(4) -0.008(4) -0.003(4)
C53 0.042(5) 0.021(4) 0.025(5) 0.009(3) -0.005(4) -0.006(4)
C54 0.033(5) 0.022(4) 0.027(4) -0.004(3) -0.003(4) -0.010(4)
C55 0.022(4) 0.016(4) 0.018(4) 0.004(3) -0.002(3) -0.010(3)
C56 0.024(4) 0.015(3) 0.026(4) -0.001(3) -0.003(3) -0.013(3)
C57 0.020(4) 0.016(4) 0.035(5) 0.000(3) -0.003(3) -0.009(3)
C58 0.026(5) 0.033(5) 0.035(5) -0.011(4) 0.008(4) -0.015(4)
C59 0.039(5) 0.023(4) 0.016(4) -0.004(3) 0.002(4) -0.011(4)
C60 0.028(4) 0.022(4) 0.022(4) -0.001(3) 0.000(3) -0.011(3)

_geom_special_details            
; 
 All esds (except the esd in the dihedral angle between two l.s. planes) 
 are estimated using the full covariance matrix.  The cell esds are taken 
 into account individually in the estimation of esds in distances, angles 
 and torsion angles; correlations between esds in cell parameters are only 
 used when they are defined by crystal symmetry.  An approximate (isotropic) 
 treatment of cell esds is used for estimating esds involving l.s. planes. 
;

loop_
_geom_bond_atom_site_label_1
_geom_bond_atom_site_label_2
_geom_bond_distance
_geom_bond_site_symmetry_2
_geom_bond_publ_flag
Fe1 P2 2.221(2) . ?
Fe1 P4 2.222(2) . ?
Fe1 P1 2.231(2) . ?
Fe1 P3 2.234(2) . ?
Fe1 Br1 2.5183(11) . ?
Fe1 H1 1.38(6) . ?
P1 C1 1.830(7) . ?
P1 C7 1.837(7) . ?
P1 C13 1.839(7) . ?
P2 C6 1.833(7) . ?
P2 C25 1.851(7) . ?
P2 C19 1.858(7) . ?
P3 C37 1.829(7) . ?
P3 C43 1.836(7) . ?
P3 C31 1.848(7) . ?
P4 C55 1.836(7) . ?
P4 C36 1.850(7) . ?
P4 C49 1.850(7) . ?
C1 C2 1.393(10) . ?
C1 C6 1.395(9) . ?
C2 C3 1.377(9) . ?
C2 H2 0.9500 . ?
C3 C4 1.402(9) . ?
C3 H3 0.9500 . ?
C4 C5 1.360(9) . ?
C4 H4 0.9500 . ?
C5 C6 1.408(9) . ?
C5 H5 0.9500 . ?
C7 C12 1.384(9) . ?
C7 C8 1.389(9) . ?
C8 C9 1.393(10) . ?
C8 H8 0.9500 . ?
C9 C10 1.378(10) . ?
C9 H9 0.9500 . ?
C10 C11 1.342(10) . ?
C10 H10 0.9500 . ?
C11 C12 1.393(9) . ?
C11 H11 0.9500 . ?
C12 H12 0.9500 . ?
C13 C18 1.391(9) . ?
C13 C14 1.393(9) . ?
C14 C15 1.372(9) . ?
C14 H14 0.9500 . ?
C15 C16 1.381(10) . ?
C15 H15 0.9500 . ?
C16 C17 1.369(10) . ?
C16 H16 0.9500 . ?
C17 C18 1.395(10) . ?
C17 H17 0.9500 . ?
C18 H18 0.9500 . ?
C19 C24 1.379(9) . ?
C19 C20 1.397(9) . ?
C20 C21 1.374(10) . ?
C20 H20 0.9500 . ?
C21 C22 1.377(10) . ?
C21 H21 0.9500 . ?
C22 C23 1.384(10) . ?
C22 H22 0.9500 . ?
C23 C24 1.389(10) . ?
C23 H23 0.9500 . ?
C24 H24 0.9500 . ?
C25 C30 1.382(9) . ?
C25 C26 1.398(9) . ?
C26 C27 1.383(9) . ?
C26 H26 0.9500 . ?
C27 C28 1.366(10) . ?
C27 H27 0.9500 . ?
C28 C29 1.372(10) . ?
C28 H28 0.9500 . ?
C29 C30 1.400(10) . ?
C29 H29 0.9500 . ?
C30 H30 0.9500 . ?
C31 C36 1.383(9) . ?
C31 C32 1.392(9) . ?
C32 C33 1.382(9) . ?
C32 H32 0.9500 . ?
C33 C34 1.387(9) . ?
C33 H33 0.9500 . ?
C34 C35 1.392(10) . ?
C34 H34 0.9500 . ?
C35 C36 1.387(9) . ?
C35 H35 0.9500 . ?
C37 C42 1.387(10) . ?
C37 C38 1.397(9) . ?
C38 C39 1.364(9) . ?
C38 H38 0.9500 . ?
C39 C40 1.380(10) . ?
C39 H39 0.9500 . ?
C40 C41 1.386(10) . ?
C40 H40 0.9500 . ?
C41 C42 1.401(10) . ?
C41 H41 0.9500 . ?
C42 H42 0.9500 . ?
C43 C48 1.384(9) . ?
C43 C44 1.387(10) . ?
C44 C45 1.373(10) . ?
C44 H44 0.9500 . ?
C45 C46 1.380(12) . ?
C45 H45 0.9500 . ?
C46 C47 1.369(11) . ?
C46 H46 0.9500 . ?
C47 C48 1.392(10) . ?
C47 H47 0.9500 . ?
C48 H48 0.9500 . ?
C49 C50 1.374(10) . ?
C49 C54 1.402(9) . ?
C50 C51 1.390(10) . ?
C50 H50 0.9500 . ?
C51 C52 1.377(11) . ?
C51 H51 0.9500 . ?
C52 C53 1.355(11) . ?
C52 H52 0.9500 . ?
C53 C54 1.398(10) . ?
C53 H53 0.9500 . ?
C54 H54 0.9500 . ?
C55 C56 1.391(9) . ?
C55 C60 1.421(9) . ?
C56 C57 1.385(9) . ?
C56 H56 0.9500 . ?
C57 C58 1.385(10) . ?
C57 H57 0.9500 . ?
C58 C59 1.365(10) . ?
C58 H58 0.9500 . ?
C59 C60 1.402(10) . ?
C59 H59 0.9500 . ?
C60 H60 0.9500 . ?

loop_
_geom_angle_atom_site_label_1
_geom_angle_atom_site_label_2
_geom_angle_atom_site_label_3
_geom_angle
_geom_angle_site_symmetry_1
_geom_angle_site_symmetry_3
_geom_angle_publ_flag
P2 Fe1 P4 177.37(8) . . ?
P2 Fe1 P1 83.26(7) . . ?
P4 Fe1 P1 96.66(8) . . ?
P2 Fe1 P3 97.16(8) . . ?
P4 Fe1 P3 82.48(7) . . ?
P1 Fe1 P3 170.57(7) . . ?
P2 Fe1 Br1 90.70(6) . . ?
P4 Fe1 Br1 91.93(6) . . ?
P1 Fe1 Br1 95.37(6) . . ?
P3 Fe1 Br1 94.05(6) . . ?
P2 Fe1 H1 86(3) . . ?
P4 Fe1 H1 91(3) . . ?
P1 Fe1 H1 87(3) . . ?
P3 Fe1 H1 84(3) . . ?
Br1 Fe1 H1 176(3) . . ?
C1 P1 C7 102.5(3) . . ?
C1 P1 C13 98.3(3) . . ?
C7 P1 C13 100.4(3) . . ?
C1 P1 Fe1 109.2(2) . . ?
C7 P1 Fe1 114.4(2) . . ?
C13 P1 Fe1 128.3(2) . . ?
C6 P2 C25 102.0(3) . . ?
C6 P2 C19 97.4(3) . . ?
C25 P2 C19 100.1(3) . . ?
C6 P2 Fe1 108.7(2) . . ?
C25 P2 Fe1 124.2(2) . . ?
C19 P2 Fe1 120.0(2) . . ?
C37 P3 C43 101.5(3) . . ?
C37 P3 C31 99.5(3) . . ?
C43 P3 C31 101.7(3) . . ?
C37 P3 Fe1 127.3(2) . . ?
C43 P3 Fe1 115.2(2) . . ?
C31 P3 Fe1 107.9(2) . . ?
C55 P4 C36 101.1(3) . . ?
C55 P4 C49 102.6(3) . . ?
C36 P4 C49 100.1(3) . . ?
C55 P4 Fe1 121.9(2) . . ?
C36 P4 Fe1 108.2(2) . . ?
C49 P4 Fe1 119.4(2) . . ?
C2 C1 C6 119.6(6) . . ?
C2 C1 P1 125.0(5) . . ?
C6 C1 P1 115.4(5) . . ?
C3 C2 C1 121.7(7) . . ?
C3 C2 H2 119.1 . . ?
C1 C2 H2 119.1 . . ?
C2 C3 C4 118.2(7) . . ?
C2 C3 H3 120.9 . . ?
C4 C3 H3 120.9 . . ?
C5 C4 C3 121.0(6) . . ?
C5 C4 H4 119.5 . . ?
C3 C4 H4 119.5 . . ?
C4 C5 C6 121.0(7) . . ?
C4 C5 H5 119.5 . . ?
C6 C5 H5 119.5 . . ?
C1 C6 C5 118.4(6) . . ?
C1 C6 P2 115.0(5) . . ?
C5 C6 P2 126.4(5) . . ?
C12 C7 C8 117.6(6) . . ?
C12 C7 P1 124.6(5) . . ?
C8 C7 P1 117.8(5) . . ?
C7 C8 C9 121.4(7) . . ?
C7 C8 H8 119.3 . . ?
C9 C8 H8 119.3 . . ?
C10 C9 C8 118.9(7) . . ?
C10 C9 H9 120.6 . . ?
C8 C9 H9 120.6 . . ?
C11 C10 C9 120.9(7) . . ?
C11 C10 H10 119.5 . . ?
C9 C10 H10 119.5 . . ?
C10 C11 C12 120.5(7) . . ?
C10 C11 H11 119.8 . . ?
C12 C11 H11 119.8 . . ?
C7 C12 C11 120.8(7) . . ?
C7 C12 H12 119.6 . . ?
C11 C12 H12 119.6 . . ?
C18 C13 C14 118.2(7) . . ?
C18 C13 P1 117.1(5) . . ?
C14 C13 P1 124.3(5) . . ?
C15 C14 C13 121.5(7) . . ?
C15 C14 H14 119.3 . . ?
C13 C14 H14 119.3 . . ?
C14 C15 C16 120.2(7) . . ?
C14 C15 H15 119.9 . . ?
C16 C15 H15 119.9 . . ?
C17 C16 C15 119.2(7) . . ?
C17 C16 H16 120.4 . . ?
C15 C16 H16 120.4 . . ?
C16 C17 C18 121.2(7) . . ?
C16 C17 H17 119.4 . . ?
C18 C17 H17 119.4 . . ?
C13 C18 C17 119.7(7) . . ?
C13 C18 H18 120.1 . . ?
C17 C18 H18 120.1 . . ?
C24 C19 C20 118.7(6) . . ?
C24 C19 P2 121.8(5) . . ?
C20 C19 P2 119.5(5) . . ?
C21 C20 C19 120.5(7) . . ?
C21 C20 H20 119.7 . . ?
C19 C20 H20 119.7 . . ?
C20 C21 C22 120.6(7) . . ?
C20 C21 H21 119.7 . . ?
C22 C21 H21 119.7 . . ?
C21 C22 C23 119.5(7) . . ?
C21 C22 H22 120.3 . . ?
C23 C22 H22 120.3 . . ?
C22 C23 C24 120.1(7) . . ?
C22 C23 H23 119.9 . . ?
C24 C23 H23 119.9 . . ?
C19 C24 C23 120.5(7) . . ?
C19 C24 H24 119.7 . . ?
C23 C24 H24 119.7 . . ?
C30 C25 C26 119.1(7) . . ?
C30 C25 P2 119.9(5) . . ?
C26 C25 P2 120.9(5) . . ?
C27 C26 C25 119.7(7) . . ?
C27 C26 H26 120.2 . . ?
C25 C26 H26 120.2 . . ?
C28 C27 C26 121.3(7) . . ?
C28 C27 H27 119.3 . . ?
C26 C27 H27 119.3 . . ?
C27 C28 C29 119.3(7) . . ?
C27 C28 H28 120.4 . . ?
C29 C28 H28 120.4 . . ?
C28 C29 C30 120.8(7) . . ?
C28 C29 H29 119.6 . . ?
C30 C29 H29 119.6 . . ?
C25 C30 C29 119.7(7) . . ?
C25 C30 H30 120.2 . . ?
C29 C30 H30 120.2 . . ?
C36 C31 C32 121.2(6) . . ?
C36 C31 P3 114.4(5) . . ?
C32 C31 P3 124.3(5) . . ?
C33 C32 C31 119.2(6) . . ?
C33 C32 H32 120.4 . . ?
C31 C32 H32 120.4 . . ?
C32 C33 C34 120.1(7) . . ?
C32 C33 H33 120.0 . . ?
C34 C33 H33 120.0 . . ?
C33 C34 C35 120.3(6) . . ?
C33 C34 H34 119.8 . . ?
C35 C34 H34 119.8 . . ?
C36 C35 C34 119.9(7) . . ?
C36 C35 H35 120.1 . . ?
C34 C35 H35 120.1 . . ?
C31 C36 C35 119.3(6) . . ?
C31 C36 P4 115.3(5) . . ?
C35 C36 P4 125.4(5) . . ?
C42 C37 C38 119.1(6) . . ?
C42 C37 P3 122.3(5) . . ?
C38 C37 P3 118.5(5) . . ?
C39 C38 C37 120.1(7) . . ?
C39 C38 H38 119.9 . . ?
C37 C38 H38 119.9 . . ?
C38 C39 C40 121.6(7) . . ?
C38 C39 H39 119.2 . . ?
C40 C39 H39 119.2 . . ?
C39 C40 C41 119.1(7) . . ?
C39 C40 H40 120.5 . . ?
C41 C40 H40 120.5 . . ?
C40 C41 C42 119.9(7) . . ?
C40 C41 H41 120.0 . . ?
C42 C41 H41 120.0 . . ?
C37 C42 C41 120.1(7) . . ?
C37 C42 H42 119.9 . . ?
C41 C42 H42 119.9 . . ?
C48 C43 C44 117.9(7) . . ?
C48 C43 P3 123.3(5) . . ?
C44 C43 P3 118.8(5) . . ?
C45 C44 C43 121.6(7) . . ?
C45 C44 H44 119.2 . . ?
C43 C44 H44 119.2 . . ?
C44 C45 C46 119.7(8) . . ?
C44 C45 H45 120.2 . . ?
C46 C45 H45 120.2 . . ?
C47 C46 C45 120.0(7) . . ?
C47 C46 H46 120.0 . . ?
C45 C46 H46 120.0 . . ?
C46 C47 C48 120.0(8) . . ?
C46 C47 H47 120.0 . . ?
C48 C47 H47 120.0 . . ?
C43 C48 C47 120.8(7) . . ?
C43 C48 H48 119.6 . . ?
C47 C48 H48 119.6 . . ?
C50 C49 C54 118.0(7) . . ?
C50 C49 P4 120.8(6) . . ?
C54 C49 P4 121.1(6) . . ?
C49 C50 C51 122.2(7) . . ?
C49 C50 H50 118.9 . . ?
C51 C50 H50 118.9 . . ?
C52 C51 C50 118.7(8) . . ?
C52 C51 H51 120.6 . . ?
C50 C51 H51 120.6 . . ?
C53 C52 C51 120.6(8) . . ?
C53 C52 H52 119.7 . . ?
C51 C52 H52 119.7 . . ?
C52 C53 C54 120.8(7) . . ?
C52 C53 H53 119.6 . . ?
C54 C53 H53 119.6 . . ?
C53 C54 C49 119.5(7) . . ?
C53 C54 H54 120.2 . . ?
C49 C54 H54 120.2 . . ?
C56 C55 C60 118.8(6) . . ?
C56 C55 P4 120.2(5) . . ?
C60 C55 P4 120.9(5) . . ?
C57 C56 C55 120.6(7) . . ?
C57 C56 H56 119.7 . . ?
C55 C56 H56 119.7 . . ?
C56 C57 C58 120.5(7) . . ?
C56 C57 H57 119.8 . . ?
C58 C57 H57 119.8 . . ?
C59 C58 C57 120.0(7) . . ?
C59 C58 H58 120.0 . . ?
C57 C58 H58 120.0 . . ?
C58 C59 C60 121.1(7) . . ?
C58 C59 H59 119.5 . . ?
C60 C59 H59 119.5 . . ?
C59 C60 C55 119.0(7) . . ?
C59 C60 H60 120.5 . . ?
C55 C60 H60 120.5 . . ?

loop_
_geom_torsion_atom_site_label_1
_geom_torsion_atom_site_label_2
_geom_torsion_atom_site_label_3
_geom_torsion_atom_site_label_4
_geom_torsion
_geom_torsion_site_symmetry_1
_geom_torsion_site_symmetry_2
_geom_torsion_site_symmetry_3
_geom_torsion_site_symmetry_4
_geom_torsion_publ_flag
C7 P1 C1 C2 -73.5(6) . . . . ?
C13 P1 C1 C2 29.2(7) . . . . ?
Fe1 P1 C1 C2 164.8(5) . . . . ?
C7 P1 C1 C6 105.8(5) . . . . ?
C13 P1 C1 C6 -151.5(5) . . . . ?
Fe1 P1 C1 C6 -15.9(6) . . . . ?
C6 C1 C2 C3 -1.7(10) . . . . ?
P1 C1 C2 C3 177.6(5) . . . . ?
C1 C2 C3 C4 2.6(10) . . . . ?
C2 C3 C4 C5 -1.0(11) . . . . ?
C3 C4 C5 C6 -1.5(11) . . . . ?
C2 C1 C6 C5 -0.8(10) . . . . ?
P1 C1 C6 C5 179.8(5) . . . . ?
C2 C1 C6 P2 174.1(5) . . . . ?
P1 C1 C6 P2 -5.2(7) . . . . ?
C4 C5 C6 C1 2.4(10) . . . . ?
C4 C5 C6 P2 -171.9(6) . . . . ?
C25 P2 C6 C1 157.1(5) . . . . ?
C19 P2 C6 C1 -100.9(5) . . . . ?
Fe1 P2 C6 C1 24.3(6) . . . . ?
C25 P2 C6 C5 -28.4(7) . . . . ?
C19 P2 C6 C5 73.6(7) . . . . ?
Fe1 P2 C6 C5 -161.2(6) . . . . ?
C1 P1 C7 C12 -4.8(7) . . . . ?
C13 P1 C7 C12 -105.8(6) . . . . ?
Fe1 P1 C7 C12 113.3(6) . . . . ?
C1 P1 C7 C8 176.9(6) . . . . ?
C13 P1 C7 C8 75.8(6) . . . . ?
Fe1 P1 C7 C8 -65.1(6) . . . . ?
C12 C7 C8 C9 -0.9(10) . . . . ?
P1 C7 C8 C9 177.6(5) . . . . ?
C7 C8 C9 C10 1.3(11) . . . . ?
C8 C9 C10 C11 -0.8(11) . . . . ?
C9 C10 C11 C12 0.0(11) . . . . ?
C8 C7 C12 C11 0.0(10) . . . . ?
P1 C7 C12 C11 -178.3(5) . . . . ?
C10 C11 C12 C7 0.4(11) . . . . ?
C1 P1 C13 C18 71.3(6) . . . . ?
C7 P1 C13 C18 175.8(5) . . . . ?
Fe1 P1 C13 C18 -51.3(6) . . . . ?
C1 P1 C13 C14 -100.9(6) . . . . ?
C7 P1 C13 C14 3.6(7) . . . . ?
Fe1 P1 C13 C14 136.5(5) . . . . ?
C18 C13 C14 C15 1.5(10) . . . . ?
P1 C13 C14 C15 173.7(6) . . . . ?
C13 C14 C15 C16 -1.9(11) . . . . ?
C14 C15 C16 C17 0.5(11) . . . . ?
C15 C16 C17 C18 1.2(11) . . . . ?
C14 C13 C18 C17 0.1(10) . . . . ?
P1 C13 C18 C17 -172.6(6) . . . . ?
C16 C17 C18 C13 -1.5(11) . . . . ?
C6 P2 C19 C24 115.0(6) . . . . ?
C25 P2 C19 C24 -141.3(6) . . . . ?
Fe1 P2 C19 C24 -1.6(7) . . . . ?
C6 P2 C19 C20 -63.4(6) . . . . ?
C25 P2 C19 C20 40.3(6) . . . . ?
Fe1 P2 C19 C20 180.0(5) . . . . ?
C24 C19 C20 C21 1.7(11) . . . . ?
P2 C19 C20 C21 -179.8(6) . . . . ?
C19 C20 C21 C22 -0.7(11) . . . . ?
C20 C21 C22 C23 0.3(12) . . . . ?
C21 C22 C23 C24 -0.9(11) . . . . ?
C20 C19 C24 C23 -2.3(10) . . . . ?
P2 C19 C24 C23 179.3(6) . . . . ?
C22 C23 C24 C19 2.0(11) . . . . ?
C6 P2 C25 C30 138.3(6) . . . . ?
C19 P2 C25 C30 38.5(6) . . . . ?
Fe1 P2 C25 C30 -98.8(6) . . . . ?
C6 P2 C25 C26 -44.1(6) . . . . ?
C19 P2 C25 C26 -144.0(5) . . . . ?
Fe1 P2 C25 C26 78.7(6) . . . . ?
C30 C25 C26 C27 -4.0(10) . . . . ?
P2 C25 C26 C27 178.4(5) . . . . ?
C25 C26 C27 C28 3.9(10) . . . . ?
C26 C27 C28 C29 -2.8(10) . . . . ?
C27 C28 C29 C30 1.7(10) . . . . ?
C26 C25 C30 C29 3.0(10) . . . . ?
P2 C25 C30 C29 -179.4(5) . . . . ?
C28 C29 C30 C25 -1.9(10) . . . . ?
C37 P3 C31 C36 -160.1(5) . . . . ?
C43 P3 C31 C36 96.0(5) . . . . ?
Fe1 P3 C31 C36 -25.6(5) . . . . ?
C37 P3 C31 C32 22.7(6) . . . . ?
C43 P3 C31 C32 -81.2(6) . . . . ?
Fe1 P3 C31 C32 157.2(5) . . . . ?
C36 C31 C32 C33 -0.2(10) . . . . ?
P3 C31 C32 C33 176.8(5) . . . . ?
C31 C32 C33 C34 -0.9(10) . . . . ?
C32 C33 C34 C35 0.6(11) . . . . ?
C33 C34 C35 C36 0.7(11) . . . . ?
C32 C31 C36 C35 1.5(10) . . . . ?
P3 C31 C36 C35 -175.8(5) . . . . ?
C32 C31 C36 P4 179.7(5) . . . . ?
P3 C31 C36 P4 2.5(7) . . . . ?
C34 C35 C36 C31 -1.7(10) . . . . ?
C34 C35 C36 P4 -179.8(5) . . . . ?
C55 P4 C36 C31 151.0(5) . . . . ?
C49 P4 C36 C31 -103.8(5) . . . . ?
Fe1 P4 C36 C31 21.9(6) . . . . ?
C55 P4 C36 C35 -30.8(7) . . . . ?
C49 P4 C36 C35 74.3(6) . . . . ?
Fe1 P4 C36 C35 -160.0(5) . . . . ?
C43 P3 C37 C42 1.0(7) . . . . ?
C31 P3 C37 C42 -103.1(6) . . . . ?
Fe1 P3 C37 C42 135.6(5) . . . . ?
C43 P3 C37 C38 176.5(5) . . . . ?
C31 P3 C37 C38 72.4(6) . . . . ?
Fe1 P3 C37 C38 -48.9(6) . . . . ?
C42 C37 C38 C39 -0.7(10) . . . . ?
P3 C37 C38 C39 -176.3(5) . . . . ?
C37 C38 C39 C40 -0.2(11) . . . . ?
C38 C39 C40 C41 1.5(11) . . . . ?
C39 C40 C41 C42 -1.8(11) . . . . ?
C38 C37 C42 C41 0.3(10) . . . . ?
P3 C37 C42 C41 175.8(5) . . . . ?
C40 C41 C42 C37 1.0(11) . . . . ?
C37 P3 C43 C48 -104.6(6) . . . . ?
C31 P3 C43 C48 -2.2(7) . . . . ?
Fe1 P3 C43 C48 114.2(6) . . . . ?
C37 P3 C43 C44 74.9(6) . . . . ?
C31 P3 C43 C44 177.3(5) . . . . ?
Fe1 P3 C43 C44 -66.3(6) . . . . ?
C48 C43 C44 C45 -0.5(11) . . . . ?
P3 C43 C44 C45 179.9(6) . . . . ?
C43 C44 C45 C46 -1.4(11) . . . . ?
C44 C45 C46 C47 1.7(12) . . . . ?
C45 C46 C47 C48 -0.1(12) . . . . ?
C44 C43 C48 C47 2.1(11) . . . . ?
P3 C43 C48 C47 -178.4(6) . . . . ?
C46 C47 C48 C43 -1.8(12) . . . . ?
C55 P4 C49 C50 -145.9(6) . . . . ?
C36 P4 C49 C50 110.1(6) . . . . ?
Fe1 P4 C49 C50 -7.5(7) . . . . ?
C55 P4 C49 C54 36.2(7) . . . . ?
C36 P4 C49 C54 -67.8(6) . . . . ?
Fe1 P4 C49 C54 174.6(5) . . . . ?
C54 C49 C50 C51 1.2(11) . . . . ?
P4 C49 C50 C51 -176.8(6) . . . . ?
C49 C50 C51 C52 -0.4(12) . . . . ?
C50 C51 C52 C53 -1.2(12) . . . . ?
C51 C52 C53 C54 2.1(12) . . . . ?
C52 C53 C54 C49 -1.2(12) . . . . ?
C50 C49 C54 C53 -0.4(11) . . . . ?
P4 C49 C54 C53 177.6(6) . . . . ?
C36 P4 C55 C56 -44.5(6) . . . . ?
C49 P4 C55 C56 -147.7(6) . . . . ?
Fe1 P4 C55 C56 75.3(6) . . . . ?
C36 P4 C55 C60 138.6(6) . . . . ?
C49 P4 C55 C60 35.5(6) . . . . ?
Fe1 P4 C55 C60 -101.5(5) . . . . ?
C60 C55 C56 C57 -2.3(10) . . . . ?
P4 C55 C56 C57 -179.2(5) . . . . ?
C55 C56 C57 C58 1.5(10) . . . . ?
C56 C57 C58 C59 -0.5(11) . . . . ?
C57 C58 C59 C60 0.4(11) . . . . ?
C58 C59 C60 C55 -1.2(11) . . . . ?
C56 C55 C60 C59 2.2(10) . . . . ?
P4 C55 C60 C59 179.0(5) . . . . ?

_refine_diff_density_max         0.868
_refine_diff_density_min         -0.643
_refine_diff_density_rms         0.144

_shelx_res_file                  
; 
  
    neisc20.res created by SHELXL-2014/7 
  
  
TITL neisc20 in P-1 
REM Old TITL neisc20 in P-1 
  
REM SHELXT solution in P-1 
REM R1 0.225,  Rweak 0.027,  Alpha 0.133,  Orientation as input 
REM Formula found by SHELXT:  C63 P4 Fe Br 
  
CELL  0.71073  10.8690  12.0085  20.3183   80.2744   76.6608   65.6213 
ZERR    2.000   0.0012   0.0014   0.0023    0.0023    0.0023    0.0021 
LATT  1 
SFAC C H P FE BR 
UNIT 120 98 8 2 2 
TEMP -173 
SIZE 0.28 0.14 0.10 
  
OMIT  0  0  1 
REM      0.75        453.39      20.38       0.084      19.70 
  
L.S. 12 
BOND $H 
FMAP 2 
PLAN 18 
  
ACTA 50.055 
CONF 
LIST 4 
HTAB 
  
WGHT    0.053600    1.944600 
BASF   0.46756 
FVAR       0.35164 
FE1   4    0.679599    0.284473    0.736817    11.00000    0.01677    0.01435 = 
         0.01497    0.00111   -0.00264   -0.00637 
H1    2    0.805939    0.241139    0.756427    11.00000    0.02879 
BR1   5    0.454698    0.371552    0.694941    11.00000    0.01702    0.02169 = 
         0.01798    0.00321   -0.00393   -0.00671 
P1    3    0.589610    0.350817    0.840204    11.00000    0.01696    0.01384 = 
         0.01533   -0.00032   -0.00447   -0.00463 
P2    3    0.698528    0.464728    0.712244    11.00000    0.01706    0.01721 = 
         0.01523   -0.00037   -0.00068   -0.00737 
P3    3    0.802415    0.203616    0.639530    11.00000    0.01825    0.01710 = 
         0.01549    0.00084   -0.00258   -0.00794 
P4    3    0.670091    0.100576    0.762757    11.00000    0.01966    0.01590 = 
         0.01574    0.00178   -0.00310   -0.00692 
C1    1    0.522359    0.518578    0.833212    11.00000    0.02324    0.01592 = 
         0.01640    0.00747   -0.00586   -0.01120 
C2    1    0.432798    0.592466    0.884205    11.00000    0.02247    0.02643 = 
         0.02071   -0.00076   -0.00248   -0.00999 
AFIX  43 
H2    2    0.400164    0.555109    0.925665    11.00000   -1.20000 
AFIX   0 
C3    1    0.390302    0.718260    0.876105    11.00000    0.02297    0.01954 = 
         0.02046   -0.00761    0.00004   -0.00579 
AFIX  43 
H3    2    0.332166    0.767381    0.911941    11.00000   -1.20000 
AFIX   0 
C4    1    0.435211    0.771773    0.813527    11.00000    0.02713    0.01448 = 
         0.02802   -0.00222   -0.00027   -0.00403 
AFIX  43 
H4    2    0.405888    0.858472    0.806655    11.00000   -1.20000 
AFIX   0 
C5    1    0.520091    0.701557    0.762495    11.00000    0.02805    0.02070 = 
         0.01646    0.00036    0.00086   -0.01026 
AFIX  43 
H5    2    0.547413    0.740020    0.720162    11.00000   -1.20000 
AFIX   0 
C6    1    0.568097    0.572651    0.771473    11.00000    0.01771    0.02255 = 
         0.01702    0.00030   -0.00498   -0.00725 
C7    1    0.715015    0.308699    0.896440    11.00000    0.01537    0.01629 = 
         0.01385    0.00162   -0.00303   -0.00393 
C8    1    0.781950    0.184960    0.915434    11.00000    0.02665    0.02497 = 
         0.01654   -0.00202   -0.00371   -0.01174 
AFIX  43 
H8    2    0.758902    0.126364    0.900508    11.00000   -1.20000 
AFIX   0 
C9    1    0.882116    0.144959    0.955886    11.00000    0.02071    0.03064 = 
         0.02985    0.00269   -0.00653   -0.00379 
AFIX  43 
H9    2    0.928440    0.059940    0.967756    11.00000   -1.20000 
AFIX   0 
C10   1    0.912872    0.230820    0.978395    11.00000    0.02534    0.04024 = 
         0.01372   -0.00340   -0.00508   -0.01459 
AFIX  43 
H10   2    0.980165    0.204602    1.006517    11.00000   -1.20000 
AFIX   0 
C11   1    0.849072    0.350978    0.961140    11.00000    0.01697    0.03575 = 
         0.03082   -0.00891   -0.00419   -0.01470 
AFIX  43 
H11   2    0.871589    0.408899    0.977115    11.00000   -1.20000 
AFIX   0 
C12   1    0.750038    0.391379    0.919957    11.00000    0.02033    0.02434 = 
         0.01848   -0.00389   -0.00043   -0.00673 
AFIX  43 
H12   2    0.706056    0.476657    0.907884    11.00000   -1.20000 
AFIX   0 
C13   1    0.444569    0.330213    0.900689    11.00000    0.02073    0.01579 = 
         0.01898   -0.00168   -0.00478   -0.00707 
C14   1    0.443156    0.298508    0.969970    11.00000    0.03083    0.02334 = 
         0.01668    0.00371   -0.00473   -0.01385 
AFIX  43 
H14   2    0.524356    0.278194    0.987464    11.00000   -1.20000 
AFIX   0 
C15   1    0.327105    0.295971    1.013494    11.00000    0.02969    0.03329 = 
         0.01645   -0.00290    0.00374   -0.01850 
AFIX  43 
H15   2    0.329427    0.271716    1.060332    11.00000   -1.20000 
AFIX   0 
C16   1    0.206899    0.328577    0.989414    11.00000    0.02518    0.03759 = 
         0.02457   -0.00654    0.00343   -0.01861 
AFIX  43 
H16   2    0.126189    0.327495    1.019489    11.00000   -1.20000 
AFIX   0 
C17   1    0.205397    0.362471    0.921714    11.00000    0.02389    0.03561 = 
         0.02745   -0.00549   -0.00586   -0.01602 
AFIX  43 
H17   2    0.122398    0.386443    0.905172    11.00000   -1.20000 
AFIX   0 
C18   1    0.323501    0.362456    0.876573    11.00000    0.02170    0.02706 = 
         0.02555    0.00074   -0.00451   -0.01087 
AFIX  43 
H18   2    0.321252    0.384371    0.829569    11.00000   -1.20000 
AFIX   0 
C19   1    0.850400    0.482650    0.728646    11.00000    0.01267    0.01986 = 
         0.01740   -0.00216   -0.00009   -0.00378 
C20   1    0.861209    0.596473    0.712970    11.00000    0.02604    0.03132 = 
         0.02636   -0.00810    0.00182   -0.01591 
AFIX  43 
H20   2    0.790917    0.663754    0.694211    11.00000   -1.20000 
AFIX   0 
C21   1    0.972721    0.611866    0.724474    11.00000    0.04600    0.03205 = 
         0.03212   -0.00244   -0.00742   -0.02459 
AFIX  43 
H21   2    0.979389    0.689475    0.713092    11.00000   -1.20000 
AFIX   0 
C22   1    1.074906    0.515832    0.752351    11.00000    0.02601    0.03714 = 
         0.03270   -0.00992   -0.00586   -0.01383 
AFIX  43 
H22   2    1.151542    0.527085    0.760428    11.00000   -1.20000 
AFIX   0 
C23   1    1.065032    0.402822    0.768499    11.00000    0.02105    0.02536 = 
         0.03025   -0.00807   -0.00948   -0.00424 
AFIX  43 
H23   2    1.135783    0.335813    0.787117    11.00000   -1.20000 
AFIX   0 
C24   1    0.951835    0.387162    0.757537    11.00000    0.02989    0.02560 = 
         0.02382   -0.01277   -0.00197   -0.01234 
AFIX  43 
H24   2    0.944237    0.310064    0.770040    11.00000   -1.20000 
AFIX   0 
C25   1    0.678867    0.556213    0.629524    11.00000    0.02897    0.01335 = 
         0.01718   -0.00300    0.00276   -0.01163 
C26   1    0.548774    0.626535    0.613445    11.00000    0.02524    0.00835 = 
         0.03255   -0.00319   -0.00641   -0.00594 
AFIX  43 
H26   2    0.468869    0.626356    0.644607    11.00000   -1.20000 
AFIX   0 
C27   1    0.536954    0.696390    0.551931    11.00000    0.03017    0.01722 = 
         0.02413   -0.00280   -0.00578   -0.00751 
AFIX  43 
H27   2    0.448283    0.747969    0.542422    11.00000   -1.20000 
AFIX   0 
C28   1    0.650249    0.692705    0.504564    11.00000    0.04333    0.02454 = 
         0.01328   -0.00150   -0.00106   -0.02142 
AFIX  43 
H28   2    0.640439    0.738450    0.461761    11.00000   -1.20000 
AFIX   0 
C29   1    0.778310    0.622210    0.519511    11.00000    0.02848    0.02549 = 
         0.02183   -0.00146    0.00372   -0.01661 
AFIX  43 
H29   2    0.857421    0.621097    0.487255    11.00000   -1.20000 
AFIX   0 
C30   1    0.793816    0.551874    0.581741    11.00000    0.02770    0.02009 = 
         0.02559    0.00114   -0.00535   -0.01237 
AFIX  43 
H30   2    0.882920    0.501415    0.591070    11.00000   -1.20000 
AFIX   0 
C31   1    0.741147    0.089047    0.624754    11.00000    0.01813    0.01960 = 
         0.01558    0.00343   -0.00583   -0.00970 
C32   1    0.756913    0.050325    0.561376    11.00000    0.02126    0.01807 = 
         0.01855   -0.00048   -0.00169   -0.01077 
AFIX  43 
H32   2    0.797414    0.085910    0.521658    11.00000   -1.20000 
AFIX   0 
C33   1    0.712921   -0.040517    0.556951    11.00000    0.02636    0.02400 = 
         0.01389   -0.00743    0.00167   -0.00345 
AFIX  43 
H33   2    0.721986   -0.066909    0.513924    11.00000   -1.20000 
AFIX   0 
C34   1    0.655547   -0.093200    0.615260    11.00000    0.02332    0.01675 = 
         0.03046   -0.00141   -0.00962   -0.00781 
AFIX  43 
H34   2    0.626251   -0.156173    0.612052    11.00000   -1.20000 
AFIX   0 
C35   1    0.640681   -0.054274    0.678439    11.00000    0.02575    0.01903 = 
         0.02461    0.00497   -0.00588   -0.01311 
AFIX  43 
H35   2    0.602284   -0.091232    0.718296    11.00000   -1.20000 
AFIX   0 
C36   1    0.682044    0.038581    0.683080    11.00000    0.01513    0.01363 = 
         0.01941    0.00043   -0.00279   -0.00228 
C37   1    0.810100    0.283540    0.554631    11.00000    0.02200    0.01476 = 
         0.02100   -0.00482   -0.00217   -0.00419 
C38   1    0.686949    0.360548    0.533007    11.00000    0.01642    0.02147 = 
         0.01383   -0.00396    0.00180   -0.00851 
AFIX  43 
H38   2    0.602043    0.374106    0.563173    11.00000   -1.20000 
AFIX   0 
C39   1    0.688368    0.416321    0.468658    11.00000    0.03105    0.02330 = 
         0.01325    0.00380   -0.00523   -0.00837 
AFIX  43 
H39   2    0.603813    0.468258    0.454628    11.00000   -1.20000 
AFIX   0 
C40   1    0.809620    0.399121    0.423472    11.00000    0.03566    0.03180 = 
         0.01355    0.00318   -0.00149   -0.01784 
AFIX  43 
H40   2    0.808789    0.440181    0.379202    11.00000   -1.20000 
AFIX   0 
C41   1    0.932685    0.321092    0.443562    11.00000    0.02506    0.03794 = 
         0.02534    0.00118   -0.00156   -0.01245 
AFIX  43 
H41   2    1.016800    0.306475    0.412565    11.00000   -1.20000 
AFIX   0 
C42   1    0.932897    0.263817    0.509611    11.00000    0.01723    0.02167 = 
         0.02121    0.00010   -0.00339   -0.00092 
AFIX  43 
H42   2    1.017342    0.211353    0.523592    11.00000   -1.20000 
AFIX   0 
C43   1    0.984854    0.109885    0.640834    11.00000    0.01922    0.02681 = 
         0.00615   -0.00407   -0.00298   -0.00554 
C44   1    1.068729    0.166464    0.648152    11.00000    0.02723    0.04198 = 
         0.01274   -0.00494   -0.00530   -0.01291 
AFIX  43 
H44   2    1.030321    0.252340    0.652288    11.00000   -1.20000 
AFIX   0 
C45   1    1.205967    0.101402    0.649570    11.00000    0.02391    0.06403 = 
         0.02365   -0.00432   -0.00341   -0.01940 
AFIX  43 
H45   2    1.261902    0.142372    0.653651    11.00000   -1.20000 
AFIX   0 
C46   1    1.262208   -0.023829    0.645033    11.00000    0.00980    0.05625 = 
         0.03803   -0.00160   -0.00623    0.00523 
AFIX  43 
H46   2    1.356527   -0.069564    0.647216    11.00000   -1.20000 
AFIX   0 
C47   1    1.182168   -0.082140    0.637393    11.00000    0.01940    0.03710 = 
         0.03069    0.00264   -0.00040    0.00605 
AFIX  43 
H47   2    1.220953   -0.168298    0.634178    11.00000   -1.20000 
AFIX   0 
C48   1    1.043933   -0.015153    0.634335    11.00000    0.02318    0.02761 = 
         0.02726   -0.00388   -0.00347   -0.00772 
AFIX  43 
H48   2    0.989479   -0.055711    0.627711    11.00000   -1.20000 
AFIX   0 
C49   1    0.812285   -0.026741    0.797842    11.00000    0.02371    0.02529 = 
         0.01610   -0.00022   -0.00419   -0.00823 
C50   1    0.930154   -0.012879    0.800762    11.00000    0.02366    0.03000 = 
         0.01508   -0.00066   -0.00525   -0.00560 
AFIX  43 
H50   2    0.935831    0.064668    0.786600    11.00000   -1.20000 
AFIX   0 
C51   1    1.041419   -0.108546    0.823753    11.00000    0.03322    0.04087 = 
         0.02336    0.00233   -0.00755   -0.01034 
AFIX  43 
H51   2    1.122075   -0.096831    0.825028    11.00000   -1.20000 
AFIX   0 
C52   1    1.032484   -0.220635    0.844648    11.00000    0.04279    0.02786 = 
         0.03429   -0.00359   -0.00795   -0.00298 
AFIX  43 
H52   2    1.108370   -0.287312    0.859637    11.00000   -1.20000 
AFIX   0 
C53   1    0.916460   -0.236704    0.844025    11.00000    0.04198    0.02120 = 
         0.02517    0.00859   -0.00528   -0.00575 
AFIX  43 
H53   2    0.910845   -0.313814    0.860001    11.00000   -1.20000 
AFIX   0 
C54   1    0.804933   -0.141253    0.820172    11.00000    0.03257    0.02232 = 
         0.02723   -0.00359   -0.00291   -0.00961 
AFIX  43 
H54   2    0.724726   -0.153882    0.819098    11.00000   -1.20000 
AFIX   0 
C55   1    0.517475    0.079881    0.814696    11.00000    0.02190    0.01580 = 
         0.01844    0.00387   -0.00188   -0.00954 
C56   1    0.400769    0.111179    0.786919    11.00000    0.02352    0.01455 = 
         0.02569   -0.00118   -0.00255   -0.01250 
AFIX  43 
H56   2    0.400715    0.142395    0.740729    11.00000   -1.20000 
AFIX   0 
C57   1    0.284628    0.097269    0.825955    11.00000    0.02028    0.01642 = 
         0.03463   -0.00001   -0.00278   -0.00867 
AFIX  43 
H57   2    0.206362    0.117133    0.806062    11.00000   -1.20000 
AFIX   0 
C58   1    0.281778    0.054587    0.893819    11.00000    0.02592    0.03346 = 
         0.03493   -0.01105    0.00787   -0.01510 
AFIX  43 
H58   2    0.201481    0.045900    0.920371    11.00000   -1.20000 
AFIX   0 
C59   1    0.394315    0.025010    0.922548    11.00000    0.03878    0.02323 = 
         0.01613   -0.00367    0.00221   -0.01138 
AFIX  43 
H59   2    0.391667   -0.004648    0.969047    11.00000   -1.20000 
AFIX   0 
C60   1    0.513715    0.037704    0.884530    11.00000    0.02826    0.02189 = 
         0.02223   -0.00063   -0.00010   -0.01134 
AFIX  43 
H60   2    0.590945    0.018400    0.905141    11.00000   -1.20000 
  
AFIX   0 
HKLF 5 
  
REM  neisc20 in P-1 
REM R1 =  0.0682 for    5584 Fo > 4sig(Fo)  and  0.1209 for all    8494 data 
REM    600 parameters refined using      0 restraints 
  
END 
  
WGHT      0.0534      1.9689 
  
REM Instructions for potential hydrogen bonds 
HTAB C18 Br1 
HTAB C26 Br1 
HTAB C38 Br1 
HTAB C56 Br1 
  
REM Highest difference peak  0.868,  deepest hole -0.643,  1-sigma level  0.144 
Q1    1   0.5411  0.3455  0.7214  11.00000  0.05    0.87 
Q2    1   0.3829  0.3607  0.6742  11.00000  0.05    0.85 
Q3    1   0.3597  0.4347  0.6875  11.00000  0.05    0.70 
Q4    1   0.8217 -0.0522  0.8909  11.00000  0.05    0.62 
Q5    1   0.6540  0.2006  0.7507  11.00000  0.05    0.60 
Q6    1   0.6162  0.3511  0.7900  11.00000  0.05    0.60 
Q7    1   0.6841  0.3454  0.8624  11.00000  0.05    0.58 
Q8    1   0.9121  0.1628  0.6406  11.00000  0.05    0.57 
Q9    1   1.1380  0.1280  0.7177  11.00000  0.05    0.57 
Q10   1   1.1831  0.4150  0.6942  11.00000  0.05    0.56 
Q11   1   0.6576  0.0928  0.6410  11.00000  0.05    0.56 
Q12   1   0.5804  0.4346  0.9613  11.00000  0.05    0.56 
Q13   1   0.7727  0.4831  0.7280  11.00000  0.05    0.55 
Q14   1   0.7416  0.2718  0.7809  11.00000  0.05    0.55 
Q15   1   0.7799  0.2042  0.7444  11.00000  0.05    0.54 
Q16   1   0.4688  0.2811  0.6962  11.00000  0.05    0.54 
Q17   1   0.9725 -0.0175  0.5888  11.00000  0.05    0.54 
Q18   1   0.7048  0.3463  0.7566  11.00000  0.05    0.53 
;
_shelx_res_checksum              440

_shelx_hkl_file                  
; 
   1   0   0 793.694 13.9071   1 
   2   0   0 87.2483 4.00463   1 
   2   0   5 74.0095 7.46047  -2 
   3   0   0 74.0095 7.46047   1 
   3   0   7 106.399 15.2418  -2 
   4   0   0 106.399 15.2418   1 
   5   0   0 65.0280 5.08789   1 
   6   0   0 36.8459 5.88452   1 
   5   0  12 10.4133 8.48832  -2 
   7   0   0 10.4133 8.48832   1 
   8   0   0 822.352 21.9651   1 
   9   0   0 115.793 14.6082   1 
   7   0  17 -2.8023 15.6092  -2 
  10   0   0 -2.8023 15.6092   1 
   8   0  19 168.594 53.4294  -2 
  11   0   0 168.594 53.4294   1 
 -11   1   0 12.4644 11.8690   1 
 -10   1   0 13.8287 11.2267   1 
   7   1  16 48.7022 16.0039  -2 
  -9   1   0 48.7022 16.0039   1 
  -8   1   0 2.95608 8.97981   1 
  -7   1   0 95.2519 9.18431   1 
   5   1  11 54.5510 5.73739  -2 
  -6   1   0 54.5510 5.73739   1 
  -5   1   0 271.158 8.18057   1 
  -4   1   0 221.367 6.95729   1 
   3   1   6 794.798 18.0376  -2 
  -3   1   0 794.798 18.0376   1 
   2   1   4 963.385 26.5530  -2 
  -2   1   0 963.385 26.5530   1 
  -1   1   0 8.58535 1.89819   1 
   0   1   0 207.561 3.67307   1 
   0  -1   1 2744.32 34.4924  -2 
   1   1   0 2744.32 34.4924   1 
   2   1   0 96.5738 3.91962   1 
   3   1   0 15.9630 3.57685   1 
   2  -1   6 997.017 17.3894  -2 
   4   1   0 997.017 17.3894   1 
   5   1   0 45.3199 4.97618   1 
   6   1   0 106.772 6.63670   1 
   7   1   0 140.700 7.33527   1 
   5  -1  13 609.445 19.5096  -2 
   8   1   0 609.445 19.5096   1 
   9   1   0 332.052 17.2142   1 
  10   1   0 101.617 14.8239   1 
   7  -1  18 9.03526 16.0900  -2 
  11   1   0 9.03526 16.0900   1 
  12   1   0 1.64774 10.1965   1 
 -10   2   0 -0.6345 9.68089   1 
   8   2  17 272.924 51.2950  -2 
  -9   2   0 272.924 51.2950   1 
   7   2  15 960.312 37.4949  -2 
  -8   2   0 960.312 37.4949   1 
  -7   2   0 96.9375 10.3499   1 
  -6   2   0 48.4400 7.69732   1 
   5   2  10 422.038 13.7224  -2 
  -5   2   0 422.038 13.7224   1 
  -4   2   0 486.859 14.0215   1 
  -3   2   0 72.0355 4.33938   1 
   3   2   5 198.196 11.1689  -2 
  -2   2   0 198.196 11.1689   1 
   2   2   3 77.2564 12.6171  -2 
  -1   2   0 77.2564 12.6171   1 
   0   2   0 3.33140 2.50245   1 
   1   2   0 20.8953 2.50695   1 
   0  -2   2 46.5372 5.65182  -2 
   2   2   0 46.5372 5.65182   1 
   3   2   0 168.828 5.63623   1 
   4   2   0 186.841 6.48240   1 
   2  -2   7 184.013 8.46378  -2 
   5   2   0 184.013 8.46378   1 
   6   2   0 108.347 7.14564   1 
   7   2   0 424.102 12.2990   1 
   8   2   0 129.778 8.21144   1 
   5  -2  14 118.146 13.3332  -2 
   9   2   0 118.146 13.3332   1 
  10   2   0 10.0605 8.13208   1 
  11   2   0 -13.580 7.63767   1 
   7  -2  19 52.8431 23.6954  -2 
  12   2   0 52.8431 23.6954   1 
 -10   3   0 39.8693 12.7223   1 
  -9   3   0 5.78778 9.40657   1 
   8   3  16 208.881 26.4104  -2 
  -8   3   0 208.881 26.4104   1 
   7   3  14 171.618 15.3786  -2 
  -7   3   0 171.618 15.3786   1 
  -6   3   0 8.32965 6.03460   1 
  -5   3   0 3.18157 5.30226   1 
   5   3   9 200.414 7.56378  -2 
  -4   3   0 200.414 7.56378   1 
  -3   3   0 55.8070 4.74227   1 
  -2   3   0 49.1920 4.90989   1 
   3   3   4 319.716 12.0037  -2 
  -1   3   0 319.716 12.0037   1 
   0   3   0 2115.98 29.8869   1 
   1   3   0 2194.96 28.3602   1 
   2   3   0 247.373 6.95237   1 
   0  -3   3 43.8370 6.49889  -2 
   3   3   0 43.8370 6.49889   1 
   4   3   0 230.531 6.54265   1 
   5   3   0 57.8400 5.01271   1 
   2  -3   8 18.6706 7.18829  -2 
   6   3   0 18.6706 7.18829   1 
   7   3   0 3.92209 4.50320   1 
   8   3   0 -4.2593 4.75013   1 
   9   3   0 88.5237 10.2552   1 
   5  -3  15 171.142 15.0119  -2 
  10   3   0 171.142 15.0119   1 
  11   3   0 11.9968 10.1427   1 
  12   3   0 11.9139 10.9019   1 
  -9   4   0 28.8907 11.4361   1 
  -8   4   0 18.5513 10.0298   1 
   8   4  15 49.4207 18.7848  -2 
  -7   4   0 49.4207 18.7848   1 
   7   4  13 24.3831 14.1998  -2 
  -6   4   0 24.3831 14.1998   1 
  -5   4   0 31.1094 7.43410   1 
  -4   4   0 167.591 8.06565   1 
   5   4   8 71.9438 6.50213  -2 
  -3   4   0 71.9438 6.50213   1 
  -2   4   0 70.6357 6.14724   1 
  -1   4   0 177.472 7.25661   1 
   3   4   3 568.959 18.7031  -2 
   0   4   0 568.959 18.7031   1 
   1   4   0 104.872 5.92358   1 
   2   4   0 56.6267 4.90244   1 
   3   4   0 255.890 7.19146   1 
   0  -4   4 261.417 10.1265  -2 
   4   4   0 261.417 10.1265   1 
   5   4   0 238.871 9.42855   1 
   6   4   0 15.9643 3.82241   1 
   2  -4   9 62.9406 8.03055  -2 
   7   4   0 62.9406 8.03055   1 
   8   4   0 8.21996 5.37227   1 
   9   4   0 95.6204 10.7181   1 
   4  -4  14 360.558 28.6354  -2 
  10   4   0 360.558 28.6354   1 
   5  -4  16 247.908 22.2319  -2 
  11   4   0 247.908 22.2319   1 
  12   4   0 1.40495 10.5865   1 
  10   5  19 17.8337 16.4530  -2 
  -9   5   0 17.8337 16.4530   1 
  -8   5   0 20.8783 12.2918   1 
  -7   5   0 116.467 13.0459   1 
   8   5  14 48.9270 14.3258  -2 
  -6   5   0 48.9270 14.3258   1 
   7   5  12 6.03055 14.0721  -2 
  -5   5   0 6.03055 14.0721   1 
  -4   5   0 55.4882 6.99904   1 
  -3   5   0 281.654 10.8879   1 
   5   5   7 415.078 13.0953  -2 
  -2   5   0 415.078 13.0953   1 
  -1   5   0 6.81884 4.06294   1 
   0   5   0 71.4056 6.37546   1 
   3   5   2 672.004 17.3506  -2 
   1   5   0 672.004 17.3506   1 
   2   5   0 77.4322 5.86980   1 
   3   5   0 412.887 10.1747   1 
   4   5   0 10.3284 4.65259   1 
   0  -5   5 1152.29 22.6988  -2 
   5   5   0 1152.29 22.6988   1 
   6   5   0 625.225 16.0605   1 
   7   5   0 291.271 12.5078   1 
   2  -5  10 362.582 12.0267  -2 
   8   5   0 362.582 12.0267   1 
   9   5   0 0.93707 6.76329   1 
  10   5   0 33.8014 10.1458   1 
   4  -5  15 102.264 20.5392  -2 
  11   5   0 102.264 20.5392   1 
   5  -5  17 78.9176 25.7516  -2 
  12   5   0 78.9176 25.7516   1 
  10   6  18 19.9360 16.5155  -2 
  -8   6   0 19.9360 16.5155   1 
  -7   6   0 149.287 18.3154   1 
  -6   6   0 232.955 15.9158   1 
   8   6  13 34.5570 14.4156  -2 
  -5   6   0 34.5570 14.4156   1 
   7   6  11 113.307 12.4804  -2 
  -4   6   0 113.307 12.4804   1 
  -3   6   0 18.4641 6.01380   1 
  -2   6   0 32.5102 6.06382   1 
   5   6   6 130.194 8.96066  -2 
  -1   6   0 130.194 8.96066   1 
   0   6   0 31.9153 5.78144   1 
   1   6   0 94.8243 6.78130   1 
   3   6   1 533.689 13.6045  -2 
   2   6   0 533.689 13.6045   1 
   3   6   0 308.368 9.77330   1 
   4   6   0 225.380 8.17023   1 
   5   6   0 25.5383 5.57293   1 
   0  -6   6 209.606 13.3883  -2 
   6   6   0 209.606 13.3883   1 
   7   6   0 138.400 10.4112   1 
   8   6   0 17.8481 6.99344   1 
   2  -6  11 54.4535 12.1044  -2 
   9   6   0 54.4535 12.1044   1 
  10   6   0 -9.4609 7.50495   1 
  11   6   0 0.60661 9.56244   1 
   4  -6  16 34.1553 20.0768  -2 
  12   6   0 34.1553 20.0768   1 
  10   7  17 -4.9116 14.8012  -2 
  -7   7   0 -4.9116 14.8012   1 
  -6   7   0 78.3662 12.6773   1 
  -5   7   0 102.061 12.6945   1 
   8   7  12 35.7297 15.8839  -2 
  -4   7   0 35.7297 15.8839   1 
   7   7  10 167.829 18.4260  -2 
  -3   7   0 167.829 18.4260   1 
  -2   7   0 60.4659 7.55563   1 
  -1   7   0 12.3365 5.77913   1 
   5   7   5 83.7742 9.17867  -2 
   0   7   0 83.7742 9.17867   1 
   1   7   0 77.8451 7.18872   1 
   2   7   0 39.8588 5.87161   1 
   3   7   0 470.616 13.4551  -2 
   3   7   0 470.616 13.4551   1 
   4   7   0 150.155 8.12288   1 
   5   7   0 2.54440 5.41392   1 
   6   7   0 1.66589 5.63527   1 
   0  -7   7 4.48078 12.6765  -2 
   7   7   0 4.48078 12.6765   1 
   8   7   0 2.52662 6.65880   1 
   9   7   0 6.99728 6.90999   1 
   2  -7  12 39.7883 11.3881  -2 
  10   7   0 39.7883 11.3881   1 
  11   7   0 22.2735 10.8341   1 
  12   7   0 6.49471 10.5768   1 
  10   8  16 22.0252 12.3313  -2 
  -6   8   0 22.0252 12.3313   1 
  -5   8   0 -1.1156 8.16420   1 
  -4   8   0 11.4775 8.12430   1 
   8   8  11 79.1427 11.7045  -2 
  -3   8   0 79.1427 11.7045   1 
  -2   8   0 251.104 13.5959   1 
  -1   8   0 4.26676 5.92645   1 
   0   8   0 77.2209 8.64897   1 
   5   8   4 48.3918 9.30634  -2 
   1   8   0 48.3918 9.30634   1 
   2   8   0 142.279 9.62425   1 
   3   8   0 125.600 9.13282   1 
  -3  -8   1 63.2161 8.89346  -2 
   4   8   0 63.2161 8.89346   1 
   5   8   0 -2.3987 4.66660   1 
   6   8   0 83.2525 9.52765   1 
  -1  -8   6 28.8969 35.8521  -2 
   7   8   0 28.8969 35.8521   1 
   0  -8   8 203.861 17.4709  -2 
   8   8   0 203.861 17.4709   1 
   9   8   0 40.8590 8.55704   1 
  10   8   0 20.9787 8.69458   1 
   2  -8  13 19.5205 14.1749  -2 
  11   8   0 19.5205 14.1749   1 
  12   8   0 19.4629 11.8381   1 
  10   9  15 45.4452 13.7240  -2 
  -5   9   0 45.4452 13.7240   1 
  -4   9   0 70.6741 11.8084   1 
  -3   9   0 3.07982 7.28436   1 
   8   9  10 32.6657 11.1186  -2 
  -2   9   0 32.6657 11.1186   1 
  -1   9   0 92.9619 9.99200   1 
   0   9   0 22.6931 7.94992   1 
   1   9   0 7.90781 6.29428   1 
   5   9   3 -22.042 9.50601  -2 
   2   9   0 -22.042 9.50601   1 
   3   9   0 21.1319 6.64733   1 
   4   9   0 31.4393 7.09363   1 
  -3  -9   2 39.1711 8.70485  -2 
   5   9   0 39.1711 8.70485   1 
   6   9   0 25.9811 8.08207   1 
   7   9   0 97.7788 10.4850   1 
  -1  -9   7 311.152 20.0276  -2 
   8   9   0 311.152 20.0276   1 
   0  -9   9 70.7651 16.0604  -2 
   9   9   0 70.7651 16.0604   1 
  10   9   0 82.1869 11.0401   1 
  11   9   0 -1.4064 9.54873   1 
   2  -9  14 23.0514 15.2994  -2 
  12   9   0 23.0514 15.2994   1 
  10  10  14 112.536 16.5743  -2 
  -4  10   0 112.536 16.5743   1 
  -3  10   0 3.87632 8.71557   1 
  -2  10   0 0.31517 6.49931   1 
   8  10   9 81.6958 12.3929  -2 
  -1  10   0 81.6958 12.3929   1 
   0  10   0 54.4939 8.67662   1 
   1  10   0 3.34193 6.53295   1 
   2  10   0 14.6518 7.11510   1 
   5  10   2 153.796 13.4142  -2 
   3  10   0 153.796 13.4142   1 
   4  10   0 53.3652 8.37438   1 
   5  10   0 146.208 10.6200   1 
  -3 -10   3 33.3853 10.9672  -2 
   6  10   0 33.3853 10.9672   1 
   7  10   0 11.4203 7.31305   1 
   8  10   0 77.7017 10.3559   1 
  -1 -10   8 347.116 21.7317  -2 
   9  10   0 347.116 21.7317   1 
   0 -10  10 117.914 18.7115  -2 
  10  10   0 117.914 18.7115   1 
  11  10   0 5.51765 8.66610   1 
  10  11  13 268.895 20.8097  -2 
  -3  11   0 268.895 20.8097   1 
  -2  11   0 22.8064 9.85275   1 
  -1  11   0 207.019 14.3022   1 
   8  11   8 194.729 14.0197  -2 
   0  11   0 194.729 14.0197   1 
   1  11   0 9.18857 6.94852   1 
   2  11   0 3.53258 6.53801   1 
   6  11   3 19.4621 32.8033  -2 
   3  11   0 19.4621 32.8033   1 
   5  11   1 236.361 14.9795  -2 
   4  11   0 236.361 14.9795   1 
   5  11   0 105.142 9.74463   1 
   6  11   0 95.3668 11.1290   1 
  -3 -11   4 62.7726 10.6361  -2 
   7  11   0 62.7726 10.6361   1 
   8  11   0 96.5593 11.3980   1 
   9  11   0 4.55773 7.58186   1 
  -1 -11   9 25.9774 17.2882  -2 
  10  11   0 25.9774 17.2882   1 
   0 -11  11 37.7206 18.5646  -2 
  11  11   0 37.7206 18.5646   1 
  10  12  12 116.550 21.0513  -2 
  -2  12   0 116.550 21.0513   1 
  -1  12   0 35.4635 8.13936   1 
   0  12   0 190.798 14.1446   1 
   8  12   7 260.801 15.2132  -2 
   1  12   0 260.801 15.2132   1 
   2  12   0 0.20651 7.12779   1 
   3  12   0 -4.1264 7.21230   1 
   6  12   2 37.3860 20.3979  -2 
   4  12   0 37.3860 20.3979   1 
   5  12   0 2.86704 15.1305  -2 
   5  12   0 2.86704 15.1305   1 
   6  12   0 20.3035 8.35905   1 
   7  12   0 11.6655 8.33186   1 
  -3 -12   5 73.9858 11.1913  -2 
   8  12   0 73.9858 11.1913   1 
   9  12   0 55.0092 10.6896   1 
  10  12   0 6.48729 8.71730   1 
   0  13   0 -6.0604 8.70160   1 
   1  13   0 1.39947 8.88719   1 
   8  13   6 12.7481 11.0499  -2 
   2  13   0 12.7481 11.0499   1 
   3  13   0 -9.7741 6.91574   1 
   4  13   0 8.48452 7.73220   1 
   6  13   1 -1.5203 16.4548  -2 
   5  13   0 -1.5203 16.4548   1 
  -5 -13   1 90.5632 19.1405  -2 
   6  13   0 90.5632 19.1405   1 
   7  13   0 23.0349 9.26368   1 
   8  13   0 23.3569 8.18170   1 
  -3 -13   6 55.7407 15.2868  -2 
   9  13   0 55.7407 15.2868   1 
   8  14   5 30.8634 13.2979  -2 
   3  14   0 30.8634 13.2979   1 
   4  14   0 24.7831 10.0737   1 
   5  14   0 12.7536 10.2852   1 
   6  14   0 22.5680 17.7138  -2 
   6  14   0 22.5680 17.7138   1 
   7  14   0 -15.193 20.2948   1 
  -6 -14   1 13.0226 25.7655  -2 
  -6 -14   1 13.0226 25.7655   1 
   7  14   1 90.8013 19.2526  -2 
  -5 -14   1 90.8013 19.2526   1 
  -4 -14   1 41.2285 10.9875   1 
  -9 -13   1 -9.9130 22.4254   1 
  -4 -13   5 36.2925 14.4077  -2 
  -8 -13   1 36.2925 14.4077   1 
  -7 -13   1 -8.4877 8.94571   1 
  -6 -13   1 16.0991 9.92830   1 
   6  13   0 59.2631 24.0497  -2 
  -5 -13   1 59.2631 24.0497   1 
   7  13   2 116.165 17.8457  -2 
  -4 -13   1 116.165 17.8457   1 
  -3 -13   1 79.1311 10.6779   1 
  -2 -13   1 23.3077 8.45372   1 
   9  13   7 7.98139 12.0561  -2 
  -1 -13   1 7.98139 12.0561   1 
   0 -13   1 16.8439 9.12266   1 
  -2 -12   9 28.5786 21.0339  -2 
 -10 -12   1 28.5786 21.0339   1 
  -9 -12   1 37.3656 8.83893   1 
  -8 -12   1 1.76448 7.94759   1 
  -4 -12   4 17.9395 9.55438  -2 
  -7 -12   1 17.9395 9.55438   1 
  -6 -12   1 38.5515 9.33538   1 
  -5 -12   1 36.0830 8.61334   1 
   6  12   1 84.2939 13.9860  -2 
  -4 -12   1 84.2939 13.9860   1 
   7  12   3 50.2647 17.2030  -2 
  -3 -12   1 50.2647 17.2030   1 
  -2 -12   1 20.5999 8.03598   1 
  -1 -12   1 22.4619 8.15401   1 
   9  12   8 59.7435 12.1400  -2 
   0 -12   1 59.7435 12.1400   1 
   1 -12   1 71.2552 10.7146   1 
   2 -12   1 35.6166 11.3360   1 
 -11 -11   1 34.5186 11.2685   1 
  -1 -11  10 87.3242 19.2448  -2 
 -10 -11   1 87.3242 19.2448   1 
  -2 -11   8 338.642 22.2119  -2 
  -9 -11   1 338.642 22.2119   1 
  -8 -11   1 138.629 13.1188   1 
  -7 -11   1 -0.1606 6.89460   1 
  -4 -11   3 79.8134 11.2066  -2 
  -6 -11   1 79.8134 11.2066   1 
  -5 -11   1 18.2137 6.77047   1 
  -4 -11   1 80.8268 9.67102   1 
   6  11   2 47.3248 12.0547  -2 
  -3 -11   1 47.3248 12.0547   1 
   7  11   4 91.0551 28.0424  -2 
  -2 -11   1 91.0551 28.0424   1 
  -1 -11   1 46.8249 8.74549   1 
   0 -11   1 184.061 13.0976   1 
   9  11   9 28.8419 11.5212  -2 
   1 -11   1 28.8419 11.5212   1 
   2 -11   1 60.1578 12.3010   1 
   3 -11   1 4.18206 9.51866   1 
 -11 -10   1 3.37505 8.45425   1 
 -10 -10   1 2.13156 8.20968   1 
  -1 -10   9 210.483 19.4084  -2 
  -9 -10   1 210.483 19.4084   1 
  -2 -10   7 490.270 22.6116  -2 
  -8 -10   1 490.270 22.6116   1 
  -7 -10   1 241.172 13.9737   1 
  -6 -10   1 27.2458 8.13723   1 
  -4 -10   2 715.028 18.7187  -2 
  -5 -10   1 715.028 18.7187   1 
  -4 -10   1 203.604 12.0947   1 
  -3 -10   1 10.0596 6.81740   1 
   6  10   3 20.8762 10.9362  -2 
  -2 -10   1 20.8762 10.9362   1 
   7  10   5 154.051 51.4051  -2 
  -1 -10   1 154.051 51.4051   1 
   0 -10   1 165.322 12.1605   1 
   1 -10   1 85.6610 10.4807   1 
   9  10  10 15.8632 11.5264  -2 
   2 -10   1 15.8632 11.5264   1 
   3 -10   1 63.5602 12.0277   1 
   4 -10   1 3.18814 9.81380   1 
 -12  -9   1 53.2817 16.0236   1 
   1  -9  13 2.15137 12.3480  -2 
 -11  -9   1 2.15137 12.3480   1 
 -10  -9   1 -2.0794 7.27621   1 
  -9  -9   1 33.5665 8.70221   1 
  -1  -9   8 37.3412 16.5683  -2 
  -8  -9   1 37.3412 16.5683   1 
  -2  -9   6 86.1212 21.0571  -2 
  -7  -9   1 86.1212 21.0571   1 
  -6  -9   1 13.7501 7.66728   1 
  -5  -9   1 75.4000 7.94843   1 
  -4  -9   1 339.006 13.4526  -2 
  -4  -9   1 339.006 13.4526   1 
  -3  -9   1 46.5658 7.70621   1 
  -2  -9   1 31.0186 7.28241   1 
   6   9   4 138.450 12.6356  -2 
  -1  -9   1 138.450 12.6356   1 
   0  -9   1 4.03360 7.06493   1 
   1  -9   1 47.3851 8.83688   1 
   2  -9   1 19.1872 7.36024   1 
   9   9  11 54.9643 14.4342  -2 
   3  -9   1 54.9643 14.4342   1 
   4  -9   1 107.642 12.8559   1 
   5  -9   1 25.8285 10.0695   1 
 -12  -8   1 4.03907 11.2410   1 
 -11  -8   1 -6.7621 9.40530   1 
   1  -8  12 110.418 12.3305  -2 
 -10  -8   1 110.418 12.3305   1 
  -9  -8   1 12.6693 7.34921   1 
  -8  -8   1 60.5108 9.25195   1 
  -1  -8   7 83.3142 13.6012  -2 
  -7  -8   1 83.3142 13.6012   1 
  -2  -8   5 31.8418 30.9426  -2 
  -6  -8   1 31.8418 30.9426   1 
  -5  -8   1 7.50392 4.78450   1 
  -4  -8   1 8.00326 5.50621   1 
   4   8   0 81.6281 9.27702  -2 
  -3  -8   1 81.6281 9.27702   1 
  -2  -8   1 -0.4709 5.56177   1 
  -1  -8   1 73.4669 8.18870   1 
   6   8   5 128.200 11.6035  -2 
   0  -8   1 128.200 11.6035   1 
   1  -8   1 18.6966 7.33066   1 
   2  -8   1 205.918 12.6902   1 
   8   8  10 67.3515 45.9294  -2 
   3  -8   1 67.3515 45.9294   1 
   9   8  12 123.937 16.6506  -2 
   4  -8   1 123.937 16.6506   1 
   5  -8   1 110.330 12.8985   1 
   6  -8   1 23.6999 9.49643   1 
   3  -7  16 59.6017 21.5121  -2 
 -12  -7   1 59.6017 21.5121   1 
 -11  -7   1 41.7507 12.4886   1 
 -10  -7   1 77.9928 11.4926   1 
   1  -7  11 71.0956 11.7919  -2 
  -9  -7   1 71.0956 11.7919   1 
  -8  -7   1 40.4961 8.45128   1 
  -7  -7   1 90.8347 9.90442   1 
  -1  -7   6 352.924 15.8213  -2 
  -6  -7   1 352.924 15.8213   1 
  -5  -7   1 4.45589 5.27928   1 
  -4  -7   1 158.606 8.47261   1 
  -3  -7   1 26.2079 5.24910   1 
   4   7   1 18.1133 7.69549  -2 
  -2  -7   1 18.1133 7.69549   1 
  -1  -7   1 31.3351 6.14573   1 
   0  -7   1 29.5498 6.50484   1 
   6   7   6 323.549 13.4793  -2 
   1  -7   1 323.549 13.4793   1 
   2  -7   1 54.9707 7.72139   1 
   3  -7   1 -3.0280 5.60108   1 
   8   7  11 17.9752 27.0671  -2 
   4  -7   1 17.9752 27.0671   1 
   9   7  13 65.4318 17.0843  -2 
   5  -7   1 65.4318 17.0843   1 
   6  -7   1 84.2276 12.8264   1 
   7  -7   1 102.856 16.6755   1 
   4  -6  17 30.8840 22.3945  -2 
 -12  -6   1 30.8840 22.3945   1 
   3  -6  15 55.7495 22.2599  -2 
 -11  -6   1 55.7495 22.2599   1 
 -10  -6   1 -2.9253 8.87050   1 
  -9  -6   1 9.43079 6.91632   1 
   1  -6  10 107.405 13.3703  -2 
  -8  -6   1 107.405 13.3703   1 
  -7  -6   1 0.42869 5.84596   1 
  -6  -6   1 72.8878 8.29001   1 
  -1  -6   5 102.041 10.2728  -2 
  -5  -6   1 102.041 10.2728   1 
  -4  -6   1 465.114 11.3968   1 
  -3  -6   1 643.712 13.9538   1 
  -2  -6   1 587.131 13.5542   1 
   4   6   2 31.1607 7.44297  -2 
  -1  -6   1 31.1607 7.44297   1 
   0  -6   1 18.4688 5.34406   1 
   1  -6   1 99.7606 7.46998   1 
   6   6   7 680.177 17.4350  -2 
   2  -6   1 680.177 17.4350   1 
   3  -6   1 110.802 9.00715   1 
   4  -6   1 14.3631 6.05590   1 
   8   6  12 313.747 21.5604  -2 
   5  -6   1 313.747 21.5604   1 
   9   6  14 180.606 17.9739  -2 
   6  -6   1 180.606 17.9739   1 
   7  -6   1 14.2828 11.5062   1 
   8  -6   1 22.4635 12.5234   1 
 -12  -5   1 71.4812 15.4586   1 
   4  -5  16 232.980 21.7927  -2 
 -11  -5   1 232.980 21.7927   1 
   3  -5  14 185.852 30.6554  -2 
 -10  -5   1 185.852 30.6554   1 
  -9  -5   1 4.51953 7.09684   1 
  -8  -5   1 79.0888 9.18749   1 
   1  -5   9 315.869 15.2585  -2 
  -7  -5   1 315.869 15.2585   1 
  -6  -5   1 69.0092 7.51773   1 
  -5  -5   1 59.8000 6.83193   1 
  -1  -5   4 330.011 12.0112  -2 
  -4  -5   1 330.011 12.0112   1 
  -3  -5   1 125.279 6.27296   1 
  -2  -5   1 1604.76 24.2463   1 
  -1  -5   1 363.238 10.0593   1 
   4   5   3 160.988 9.06112  -2 
   0  -5   1 160.988 9.06112   1 
   1  -5   1 138.027 7.81656   1 
   2  -5   1 8.67705 4.48208   1 
   6   5   8 82.8152 7.69752  -2 
   3  -5   1 82.8152 7.69752   1 
   4  -5   1 1.11372 4.58570   1 
   5  -5   1 122.383 12.2882   1 
   8   5  13 652.201 26.6233  -2 
   6  -5   1 652.201 26.6233   1 
   9   5  15 172.812 22.2233  -2 
   7  -5   1 172.812 22.2233   1 
   8  -5   1 14.2323 11.6152   1 
   9  -5   1 25.9436 11.9254   1 
 -12  -4   1 54.4455 13.9145   1 
 -11  -4   1 245.747 19.0504   1 
   4  -4  15 85.2139 16.8847  -2 
 -10  -4   1 85.2139 16.8847   1 
  -9  -4   1 40.3771 7.05900   1 
  -8  -4   1 36.7796 6.65388   1 
  -7  -4   1 92.8209 7.11003   1 
   1  -4   8 625.319 14.4804  -2 
  -6  -4   1 625.319 14.4804   1 
  -5  -4   1 9.51453 4.66217   1 
  -4  -4   1 21.5144 4.56794   1 
  -1  -4   3 138.934 6.08348  -2 
  -3  -4   1 138.934 6.08348   1 
  -2  -4   1 6.55131 3.45392   1 
  -1  -4   1 213.087 7.53412   1 
   0  -4   1 186.479 7.82711   1 
   4   4   4 73.4883 8.06118  -2 
   1  -4   1 73.4883 8.06118   1 
   2  -4   1 284.930 9.57043   1 
   3  -4   1 109.634 7.11324   1 
   6   4   9 103.549 6.22138  -2 
   4  -4   1 103.549 6.22138   1 
   5  -4   1 5.79627 6.20088   1 
   6  -4   1 109.503 10.9261   1 
   8   4  14 331.493 18.8708  -2 
   7  -4   1 331.493 18.8708   1 
   9   4  16 127.687 21.6789  -2 
   8  -4   1 127.687 21.6789   1 
   9  -4   1 5.76912 9.65221   1 
   6  -3  19 -4.7913 20.0951  -2 
 -12  -3   1 -4.7913 20.0951   1 
 -11  -3   1 93.9940 15.4981   1 
 -10  -3   1 178.899 13.6100   1 
   4  -3  14 97.9002 14.1709  -2 
  -9  -3   1 97.9002 14.1709   1 
  -8  -3   1 -0.5708 5.27415   1 
  -7  -3   1 17.4357 5.41051   1 
  -6  -3   1 240.507 8.77090   1 
   1  -3   7 174.470 8.33580  -2 
  -5  -3   1 174.470 8.33580   1 
  -4  -3   1 68.6772 4.25791   1 
  -3  -3   1 126.919 6.85426   1 
  -1  -3   2 625.363 11.5173  -2 
  -2  -3   1 625.363 11.5173   1 
  -1  -3   1 82.4292 5.33084   1 
   0  -3   1 129.144 6.00292   1 
   1  -3   1 112.430 6.13288   1 
   4   3   5 546.904 12.6289  -2 
   2  -3   1 546.904 12.6289   1 
   3  -3   1 101.196 5.57022   1 
   4  -3   1 234.297 10.3035   1 
   6   3  10 306.151 12.2108  -2 
   5  -3   1 306.151 12.2108   1 
   6  -3   1 2.41317 5.97609   1 
   7  -3   1 6.63237 6.02515   1 
   8   3  15 -0.0610 18.2015  -2 
   8  -3   1 -0.0610 18.2015   1 
   9   3  17 -21.361 20.0322  -2 
   9  -3   1 -21.361 20.0322   1 
  10  -3   1 13.3583 10.1068   1 
 -12  -2   1 38.6366 15.9593   1 
   6  -2  18 33.4635 15.9969  -2 
 -11  -2   1 33.4635 15.9969   1 
 -10  -2   1 3.12699 7.92456   1 
  -9  -2   1 3.26013 6.62843   1 
   4  -2  13 249.027 12.8268  -2 
  -8  -2   1 249.027 12.8268   1 
  -7  -2   1 11.9936 5.19888   1 
  -6  -2   1 8.67981 4.50858   1 
  -5  -2   1 39.2853 4.72132   1 
   1  -2   6 278.925 9.27638  -2 
  -4  -2   1 278.925 9.27638   1 
  -3  -2   1 1.00631 2.88743   1 
  -2  -2   1 504.007 10.4263   1 
  -1  -2   1 558.763 9.40603  -2 
  -1  -2   1 558.763 9.40603   1 
   0  -2   1 21.8357 2.98373   1 
   1  -2   1 59.9155 4.72141   1 
   3   2   4 409.621 13.1134  -2 
   2  -2   1 409.621 13.1134   1 
   4   2   6 236.455 10.3766  -2 
   3  -2   1 236.455 10.3766   1 
   4  -2   1 129.614 7.95812   1 
   5  -2   1 39.7278 6.38950   1 
   6   2  11 6.27604 6.61000  -2 
   6  -2   1 6.27604 6.61000   1 
   7  -2   1 -8.1080 5.51790   1 
   8  -2   1 84.1326 13.6604   1 
   8   2  16 1.76074 17.8664  -2 
   9  -2   1 1.76074 17.8664   1 
   9   2  18 142.276 37.1952  -2 
  10  -2   1 142.276 37.1952   1 
   7  -1  19 -16.031 45.7402  -2 
 -11  -1   1 -16.031 45.7402   1 
   6  -1  17 38.7759 15.3218  -2 
 -10  -1   1 38.7759 15.3218   1 
  -9  -1   1 17.5116 6.85324   1 
  -8  -1   1 18.3162 6.78605   1 
   4  -1  12 16.6594 8.43562  -2 
  -7  -1   1 16.6594 8.43562   1 
  -6  -1   1 53.4692 7.04890   1 
  -5  -1   1 74.9616 7.00210   1 
  -4  -1   1 180.771 8.10931   1 
   1  -1   5 135.357 13.8459  -2 
  -3  -1   1 135.357 13.8459   1 
  -2  -1   1 147.925 5.51342   1 
  -1  -1   1 32.6229 2.32598   1 
   1   1   0 2863.13 39.5896  -2 
   0  -1   1 2863.13 39.5896   1 
   1  -1   1 427.077 7.12485   1 
   2  -1   1 847.683 15.8717   1 
   3   1   5 1640.44 27.3029  -2 
   3  -1   1 1640.44 27.3029   1 
   4   1   7 107.804 7.65317  -2 
   4  -1   1 107.804 7.65317   1 
   5  -1   1 12.2143 4.86410   1 
   6  -1   1 15.6997 5.11004   1 
   6   1  12 21.4594 6.99572  -2 
   7  -1   1 21.4594 6.99572   1 
   8  -1   1 471.042 22.1878   1 
   9  -1   1 244.728 19.2944   1 
   8   1  17 29.4396 17.5265  -2 
  10  -1   1 29.4396 17.5265   1 
   9   1  19 222.637 58.6265  -2 
  11  -1   1 222.637 58.6265   1 
 -11   0   1 2.31395 11.1175   1 
   7   0  18 158.578 48.6395  -2 
 -10   0   1 158.578 48.6395   1 
   6   0  16 252.767 19.6145  -2 
  -9   0   1 252.767 19.6145   1 
  -8   0   1 31.5115 8.07556   1 
  -7   0   1 144.999 10.0651   1 
   4   0  11 61.8729 7.02247  -2 
  -6   0   1 61.8729 7.02247   1 
  -5   0   1 454.545 11.6779   1 
  -4   0   1 112.510 6.87825   1 
   2   0   6 913.997 42.2170  -2 
  -3   0   1 913.997 42.2170   1 
   1   0   4 38.9041 9.16648  -2 
  -2   0   1 38.9041 9.16648   1 
  -1   0   1 870.645 11.3237   1 
   0   0   1 0.09243 0.24261   1 
   1   0   1 4311.83 65.5027  -2 
   1   0   1 4311.83 65.5027   1 
   2   0   1 476.616 8.86262   1 
   3   0   1 158.126 6.06313   1 
   3   0   6 1499.60 30.8703  -2 
   4   0   1 1499.60 30.8703   1 
   4   0   8 662.140 41.2680  -2 
   5   0   1 662.140 41.2680   1 
   6   0   1 64.9742 6.75699   1 
   7   0   1 11.0375 5.61655   1 
   6   0  13 98.9224 15.6128  -2 
   8   0   1 98.9224 15.6128   1 
   9   0   1 46.4615 10.8686   1 
  10   0   1 52.7692 12.6339   1 
   8   0  18 90.3058 19.1625  -2 
  11   0   1 90.3058 19.1625   1 
 -11   1   1 37.4157 13.4011   1 
 -10   1   1 7.73146 10.3491   1 
   7   1  17 134.646 25.6080  -2 
  -9   1   1 134.646 25.6080   1 
   6   1  15 1555.57 41.2292  -2 
  -8   1   1 1555.57 41.2292   1 
  -7   1   1 158.920 8.82834   1 
  -6   1   1 133.559 7.86944   1 
   4   1  10 211.907 8.42350  -2 
  -5   1   1 211.907 8.42350   1 
  -4   1   1 12.9296 4.16570   1 
  -3   1   1 10.6481 3.28123   1 
   2   1   5 125.969 15.4312  -2 
  -2   1   1 125.969 15.4312   1 
  -1   1   1 402.751 7.46118   1 
   0   1   1 1515.22 21.6672   1 
   1   1   1 402.893 6.53992   1 
   1  -1   2 312.839 6.45569  -2 
   2   1   1 312.839 6.45569   1 
   3   1   1 114.802 5.00895   1 
   4   1   1 24.0481 3.02483   1 
   3  -1   7 330.280 12.9069  -2 
   5   1   1 330.280 12.9069   1 
   4  -1   9 20.6845 16.2086  -2 
   6   1   1 20.6845 16.2086   1 
   7   1   1 116.253 8.94327   1 
   8   1   1 -0.5868 5.70438   1 
   6  -1  14 185.264 17.6884  -2 
   9   1   1 185.264 17.6884   1 
  10   1   1 27.7212 10.7474   1 
  11   1   1 8.77982 10.1382   1 
   8  -1  19 135.540 20.0030  -2 
  12   1   1 135.540 20.0030   1 
 -10   2   1 5.81600 10.6105   1 
  -9   2   1 11.7560 10.4186   1 
   7   2  16 155.606 41.7033  -2 
  -8   2   1 155.606 41.7033   1 
   6   2  14 472.057 20.4829  -2 
  -7   2   1 472.057 20.4829   1 
  -6   2   1 3.46354 3.83444   1 
  -5   2   1 134.053 10.0454   1 
   4   2   9 348.858 9.64010  -2 
  -4   2   1 348.858 9.64010   1 
  -3   2   1 2.89858 3.12093   1 
  -2   2   1 46.6444 4.18450   1 
   2   2   4 84.1813 13.9308  -2 
  -1   2   1 84.1813 13.9308   1 
   0   2   1 534.550 9.42142   1 
   1   2   1 66.9921 3.38832   1 
   2   2   1 209.645 5.76198   1 
   1  -2   3 283.105 7.83844  -2 
   3   2   1 283.105 7.83844   1 
   4   2   1 362.269 9.05542   1 
   5   2   1 31.8538 4.16513   1 
   3  -2   8 329.635 10.0397  -2 
   6   2   1 329.635 10.0397   1 
   7   2   1 55.1682 7.52449   1 
   8   2   1 10.5626 6.13120   1 
   9   2   1 189.717 12.3348   1 
   6  -2  15 197.452 18.6680  -2 
  10   2   1 197.452 18.6680   1 
  11   2   1 -13.191 9.10869   1 
  12   2   1 10.5538 14.5430   1 
   9   3  20 29.0975 18.7026  -2 
 -10   3   1 29.0975 18.7026   1 
  -9   3   1 19.9682 10.6425   1 
  -8   3   1 93.0508 13.4664   1 
   7   3  15 -4.9203 21.6144  -2 
  -7   3   1 -4.9203 21.6144   1 
   6   3  13 -3.2257 12.0126  -2 
  -6   3   1 -3.2257 12.0126   1 
  -5   3   1 28.9337 6.42158   1 
  -4   3   1 350.109 9.91845   1 
   4   3   8 134.998 6.47962  -2 
  -3   3   1 134.998 6.47962   1 
  -2   3   1 33.0408 4.44743   1 
  -1   3   1 350.417 9.07793   1 
   2   3   3 591.653 21.9891  -2 
   0   3   1 591.653 21.9891   1 
   1   3   1 158.637 6.23806   1 
   2   3   1 141.914 5.79130   1 
   3   3   1 1.77094 2.95754   1 
   1  -3   4 668.547 13.2026  -2 
   4   3   1 668.547 13.2026   1 
   5   3   1 70.0052 5.53219   1 
   6   3   1 293.272 9.61835   1 
   3  -3   9 374.539 11.9661  -2 
   7   3   1 374.539 11.9661   1 
   8   3   1 143.040 7.85502   1 
   9   3   1 11.1476 6.88551   1 
  10   3   1 7.16319 6.43605   1 
   6  -3  16 50.5987 21.9962  -2 
  11   3   1 50.5987 21.9962   1 
  12   3   1 13.0157 12.1207   1 
   9   4  19 27.2575 17.4579  -2 
  -9   4   1 27.2575 17.4579   1 
  -8   4   1 114.374 14.5529   1 
  -7   4   1 211.973 14.1212   1 
   7   4  14 71.1908 14.5213  -2 
  -6   4   1 71.1908 14.5213   1 
   6   4  12 27.8324 7.28106  -2 
  -5   4   1 27.8324 7.28106   1 
  -4   4   1 3.26482 4.36517   1 
  -3   4   1 49.1059 5.57369   1 
   4   4   7 233.624 8.72710  -2 
  -2   4   1 233.624 8.72710   1 
  -1   4   1 6.79540 3.61847   1 
   0   4   1 292.099 8.99379   1 
   2   4   2 4088.12 94.3767  -2 
   1   4   1 4088.12 94.3767   1 
   2   4   1 59.5046 4.95894   1 
   3   4   1 74.3227 4.87943   1 
   4   4   1 49.1296 5.56160   1 
   1  -4   5 568.218 15.6702  -2 
   5   4   1 568.218 15.6702   1 
   6   4   1 281.369 9.16918   1 
   7   4   1 95.9925 7.21353   1 
   3  -4  10 185.856 10.6089  -2 
   8   4   1 185.856 10.6089   1 
   9   4   1 212.665 13.0431   1 
  10   4   1 0.87756 6.48871   1 
   5  -4  15 25.0843 30.2496  -2 
  11   4   1 25.0843 30.2496   1 
   6  -4  17 34.8411 24.0123  -2 
  12   4   1 34.8411 24.0123   1 
  -9   5   1 16.3265 12.8896   1 
   9   5  18 105.895 17.6358  -2 
  -8   5   1 105.895 17.6358   1 
  -7   5   1 216.001 16.0309   1 
  -6   5   1 245.816 15.4944   1 
   7   5  13 145.264 16.2244  -2 
  -5   5   1 145.264 16.2244   1 
   6   5  11 221.629 17.4612  -2 
  -4   5   1 221.629 17.4612   1 
  -3   5   1 154.201 9.04528   1 
  -2   5   1 29.1419 5.40276   1 
   4   5   6 126.264 7.90705  -2 
  -1   5   1 126.264 7.90705   1 
   0   5   1 315.824 10.0834   1 
   1   5   1 347.633 9.72370   1 
   2   5   1 3217.25 55.8948  -2 
   2   5   1 3217.25 55.8948   1 
   3   5   1 142.337 6.73998   1 
   4   5   1 218.222 9.17412   1 
   5   5   1 205.522 9.39786   1 
   1  -5   6 49.4529 9.93282  -2 
   6   5   1 49.4529 9.93282   1 
   7   5   1 174.062 11.5741   1 
   8   5   1 11.1171 4.70661   1 
   3  -5  11 -0.8041 10.5775  -2 
   9   5   1 -0.8041 10.5775   1 
  10   5   1 112.831 14.6619   1 
  11   5   1 48.3416 11.5877   1 
   5  -5  16 57.5352 31.7500  -2 
  12   5   1 57.5352 31.7500   1 
  -8   6   1 9.86518 12.2458   1 
   9   6  17 47.6052 15.4248  -2 
  -7   6   1 47.6052 15.4248   1 
  -6   6   1 10.8743 9.01733   1 
  -5   6   1 41.4628 9.64304   1 
   7   6  12 82.6999 12.1277  -2 
  -4   6   1 82.6999 12.1277   1 
   6   6  10 917.135 25.5420  -2 
  -3   6   1 917.135 25.5420   1 
  -2   6   1 187.574 9.52441   1 
  -1   6   1 72.7511 7.11395   1 
   4   6   5 158.348 8.86971  -2 
   0   6   1 158.348 8.86971   1 
   1   6   1 145.129 7.78860   1 
   2   6   1 9.42527 4.35492   1 
   2   6   0 578.656 13.7811  -2 
   3   6   1 578.656 13.7811   1 
   4   6   1 153.537 7.39461   1 
   5   6   1 521.531 14.6656   1 
   6   6   1 262.334 11.3373   1 
   1  -6   7 40.5737 11.7842  -2 
   7   6   1 40.5737 11.7842   1 
   8   6   1 63.3312 9.68111   1 
   9   6   1 110.051 11.3090   1 
   3  -6  12 0.94909 12.9815  -2 
  10   6   1 0.94909 12.9815   1 
  11   6   1 2.16989 9.25633   1 
  12   6   1 29.8190 11.6056   1 
  -7   7   1 218.539 22.8459   1 
   9   7  16 207.434 16.8926  -2 
  -6   7   1 207.434 16.8926   1 
  -5   7   1 52.3176 10.4072   1 
  -4   7   1 4.60912 6.47413   1 
   7   7  11 32.3086 11.6455  -2 
  -3   7   1 32.3086 11.6455   1 
   6   7   9 149.280 20.9534  -2 
  -2   7   1 149.280 20.9534   1 
  -1   7   1 56.5703 7.61200   1 
   0   7   1 12.5715 5.50969   1 
   4   7   4 77.1925 8.49607  -2 
   1   7   1 77.1925 8.49607   1 
   2   7   1 0.09267 4.23260   1 
   3   7   1 34.8225 5.78446   1 
  -2  -7   1 1.13213 7.06699  -2 
   4   7   1 1.13213 7.06699   1 
   5   7   1 37.2835 6.68945   1 
   6   7   1 185.821 11.3915   1 
   7   7   1 96.7562 9.58359   1 
   1  -7   8 378.873 19.0165  -2 
   8   7   1 378.873 19.0165   1 
   9   7   1 -0.9016 7.19718   1 
  10   7   1 0.84171 6.95358   1 
   3  -7  13 28.9105 14.6820  -2 
  11   7   1 28.9105 14.6820   1 
  12   7   1 15.7411 11.5316   1 
  -6   8   1 65.9793 11.9922   1 
   9   8  15 299.405 16.9402  -2 
  -5   8   1 299.405 16.9402   1 
  -4   8   1 3.08058 7.96750   1 
  -3   8   1 41.6305 7.48665   1 
   7   8  10 17.9080 10.8875  -2 
  -2   8   1 17.9080 10.8875   1 
   6   8   8 76.9876 44.1596  -2 
  -1   8   1 76.9876 44.1596   1 
   0   8   1 56.4888 7.90344   1 
   1   8   1 231.714 11.2616   1 
   4   8   3 165.610 10.8205  -2 
   2   8   1 165.610 10.8205   1 
   3   8   1 67.7651 7.62423   1 
   4   8   1 203.656 10.0171   1 
  -2  -8   2 24.0475 7.88761  -2 
   5   8   1 24.0475 7.88761   1 
   6   8   1 45.1022 8.02367   1 
   7   8   1 20.3655 7.15151   1 
   0  -8   7 170.413 39.3402  -2 
   8   8   1 170.413 39.3402   1 
   1  -8   9 51.1124 14.1884  -2 
   9   8   1 51.1124 14.1884   1 
  10   8   1 24.3312 8.58217   1 
  11   8   1 29.2670 11.6497   1 
   3  -8  14 150.183 18.8479  -2 
  12   8   1 150.183 18.8479   1 
  -5   9   1 2.74666 9.10818   1 
   9   9  14 58.0560 14.1149  -2 
  -4   9   1 58.0560 14.1149   1 
  -3   9   1 9.62322 7.15014   1 
  -2   9   1 68.6371 9.44564   1 
   7   9   9 218.036 14.4444  -2 
  -1   9   1 218.036 14.4444   1 
   0   9   1 61.6442 8.84500   1 
   1   9   1 97.1493 9.58765   1 
   2   9   1 183.726 11.0408   1 
   4   9   2 143.358 11.9579  -2 
   3   9   1 143.358 11.9579   1 
   4   9   1 11.8098 6.07136   1 
   5   9   1 6.12873 5.54524   1 
  -2  -9   3 61.3098 11.3153  -2 
   6   9   1 61.3098 11.3153   1 
   7   9   1 213.523 13.6968   1 
   8   9   1 -1.7427 6.22101   1 
   0  -9   8 27.8030 15.9543  -2 
   9   9   1 27.8030 15.9543   1 
   1  -9  10 12.0491 15.6208  -2 
  10   9   1 12.0491 15.6208   1 
  11   9   1 -7.3402 9.02444   1 
  12   9   1 25.6382 12.4670   1 
  -4  10   1 18.4536 10.3265   1 
   9  10  13 6.38341 13.1652  -2 
  -3  10   1 6.38341 13.1652   1 
  -2  10   1 3.55880 7.04832   1 
  -1  10   1 68.3339 9.66212   1 
   7  10   8 486.679 17.2132  -2 
   0  10   1 486.679 17.2132   1 
   1  10   1 5.18677 6.06885   1 
   2  10   1 -4.4338 6.48430   1 
   3  10   1 14.9195 6.85281   1 
   4  10   1 -0.0580 11.0733  -2 
   4  10   1 -0.0580 11.0733   1 
   5  10   1 4.72233 6.18801   1 
   6  10   1 12.4885 7.20427   1 
  -2 -10   4 211.303 14.0326  -2 
   7  10   1 211.303 14.0326   1 
   8  10   1 525.956 18.9510   1 
   9  10   1 130.775 12.5604   1 
   0 -10   9 22.8429 16.8136  -2 
  10  10   1 22.8429 16.8136   1 
   1 -10  11 19.3368 20.6205  -2 
  11  10   1 19.3368 20.6205   1 
  -3  11   1 12.1260 12.2632   1 
   9  11  12 129.799 16.1470  -2 
  -2  11   1 129.799 16.1470   1 
  -1  11   1 11.9155 7.78449   1 
   0  11   1 21.6228 8.35453   1 
   7  11   7 243.026 14.3493  -2 
   1  11   1 243.026 14.3493   1 
   2  11   1 34.1862 8.03110   1 
   3  11   1 83.1540 9.59398   1 
   5  11   2 198.229 27.0419  -2 
   4  11   1 198.229 27.0419   1 
   4  11   0 198.870 14.0481  -2 
   5  11   1 198.870 14.0481   1 
   6  11   1 3.75606 6.84914   1 
   7  11   1 3.70044 7.14298   1 
  -2 -11   5 96.6704 12.3508  -2 
   8  11   1 96.6704 12.3508   1 
   9  11   1 284.311 16.6442   1 
  10  11   1 21.5977 8.94112   1 
   0 -11  10 79.0746 18.4704  -2 
  11  11   1 79.0746 18.4704   1 
  -2  12   1 2.98020 11.6663   1 
   9  12  11 170.383 17.2039  -2 
  -1  12   1 170.383 17.2039   1 
   0  12   1 191.841 14.4755   1 
   1  12   1 18.0800 7.97578   1 
   7  12   6 14.2113 10.8721  -2 
   2  12   1 14.2113 10.8721   1 
   3  12   1 106.062 11.1592   1 
   4  12   1 33.4849 7.71677   1 
   5  12   1 35.1815 19.4004  -2 
   5  12   1 35.1815 19.4004   1 
  -4 -12   1 120.001 16.4890  -2 
   6  12   1 120.001 16.4890   1 
   7  12   1 29.2602 9.09239   1 
   8  12   1 25.8044 9.08792   1 
  -2 -12   6 2.79349 8.49100  -2 
   9  12   1 2.79349 8.49100   1 
  10  12   1 47.4084 10.1894   1 
   9  13  10 72.1058 16.1711  -2 
   0  13   1 72.1058 16.1711   1 
   1  13   1 58.0801 11.6217   1 
   2  13   1 50.7532 11.1034   1 
   7  13   5 38.1619 11.1298  -2 
   3  13   1 38.1619 11.1298   1 
   4  13   1 5.70070 8.05216   1 
   5  13   1 18.0303 9.22024   1 
   5  13   0 5.06383 17.4711  -2 
   6  13   1 5.06383 17.4711   1 
  -4 -13   2 65.0054 18.0181  -2 
   7  13   1 65.0054 18.0181   1 
   8  13   1 9.12895 8.80884   1 
   9  13   1 52.5062 11.1987   1 
   3  14   1 -5.4110 9.31250   1 
   7  14   4 23.3843 13.1791  -2 
   4  14   1 23.3843 13.1791   1 
   5  14   1 1.20464 8.86065   1 
   6  14   1 25.9107 9.81242   1 
  -5 -14   1 132.880 25.3851  -2 
   7  14   1 132.880 25.3851   1 
  -8 -13   2 23.2265 10.3009   1 
  -5 -13   4 -14.689 11.4892  -2 
  -7 -13   2 -14.689 11.4892   1 
  -6 -13   2 -2.9749 8.73726   1 
  -5 -13   2 -11.357 8.36936   1 
   7  13   1 1.35345 22.4856  -2 
  -4 -13   2 1.35345 22.4856   1 
   8  13   3 31.2864 16.6334  -2 
  -3 -13   2 31.2864 16.6334   1 
  -2 -13   2 1.75868 8.02578   1 
  -1 -13   2 4.06123 8.29717   1 
  -3 -12   8 5.78313 19.5607  -2 
  -9 -12   2 5.78313 19.5607   1 
  -8 -12   2 8.56221 9.35757   1 
  -7 -12   2 9.55675 9.25488   1 
  -5 -12   3 139.766 15.2889  -2 
  -6 -12   2 139.766 15.2889   1 
  -5 -12   2 26.1599 8.73701   1 
  -4 -12   2 8.10271 6.94151   1 
   7  12   2 9.28988 13.1267  -2 
  -3 -12   2 9.28988 13.1267   1 
   8  12   4 29.6290 17.7107  -2 
  -2 -12   2 29.6290 17.7107   1 
  -1 -12   2 13.8743 7.77031   1 
   0 -12   2 22.9474 8.55383   1 
  10  12   9 38.7269 12.1217  -2 
   1 -12   2 38.7269 12.1217   1 
 -10 -11   2 8.01339 8.33985   1 
  -2 -11   9 18.9487 19.3537  -2 
  -9 -11   2 18.9487 19.3537   1 
  -3 -11   7 15.5498 14.4945  -2 
  -8 -11   2 15.5498 14.4945   1 
  -7 -11   2 55.1949 9.72918   1 
  -6 -11   2 -1.1417 7.17241   1 
  -5 -11   2 1032.26 26.6592  -2 
  -5 -11   2 1032.26 26.6592   1 
  -4 -11   2 427.409 15.7953   1 
  -3 -11   2 -3.7570 6.34613   1 
   7  11   3 5.54884 11.5922  -2 
  -2 -11   2 5.54884 11.5922   1 
   8  11   5 62.9498 24.1439  -2 
  -1 -11   2 62.9498 24.1439   1 
   0 -11   2 11.2960 7.69888   1 
   1 -11   2 149.358 13.4652   1 
  10  11  10 38.6087 14.8460  -2 
   2 -11   2 38.6087 14.8460   1 
   3 -11   2 154.170 16.7424   1 
   0 -10  13 54.7302 12.9736  -2 
 -11 -10   2 54.7302 12.9736   1 
 -10 -10   2 20.5266 8.82116   1 
  -9 -10   2 29.0901 9.39551   1 
  -2 -10   8 1.57670 13.6852  -2 
  -8 -10   2 1.57670 13.6852   1 
  -3 -10   6 20.2465 13.9444  -2 
  -7 -10   2 20.2465 13.9444   1 
  -6 -10   2 14.9472 6.80776   1 
  -5 -10   2 -5.3724 5.61499   1 
  -5 -10   1 751.128 19.6035  -2 
  -4 -10   2 751.128 19.6035   1 
  -3 -10   2 268.310 13.2411   1 
  -2 -10   2 -11.125 5.75204   1 
   7  10   4 174.904 13.4596  -2 
  -1 -10   2 174.904 13.4596   1 
   0 -10   2 90.2702 9.67176   1 
   1 -10   2 8.90934 7.01462   1 
   2 -10   2 10.5801 7.05609   1 
  10  10  11 41.1483 14.9739  -2 
   3 -10   2 41.1483 14.9739   1 
   4 -10   2 166.125 17.1999   1 
 -11  -9   2 -9.0508 7.88120   1 
   0  -9  12 140.621 13.2889  -2 
 -10  -9   2 140.621 13.2889   1 
  -9  -9   2 84.8421 10.6095   1 
  -8  -9   2 152.609 12.5902   1 
  -2  -9   7 3.18952 12.4429  -2 
  -7  -9   2 3.18952 12.4429   1 
  -3  -9   5 218.762 26.2310  -2 
  -6  -9   2 218.762 26.2310   1 
  -5  -9   2 269.875 11.7897   1 
  -4  -9   2 22.7541 6.81898   1 
   5   9   0 52.5026 9.94331  -2 
  -3  -9   2 52.5026 9.94331   1 
  -2  -9   2 -8.9555 5.92648   1 
  -1  -9   2 6.36269 6.66968   1 
   7   9   5 8.17217 11.6946  -2 
   0  -9   2 8.17217 11.6946   1 
   1  -9   2 21.4830 7.40395   1 
   2  -9   2 68.6316 9.25635   1 
   3  -9   2 39.3661 10.3714   1 
  10   9  12 15.3322 15.6053  -2 
   4  -9   2 15.3322 15.6053   1 
   5  -9   2 42.6381 10.5640   1 
   2  -8  16 294.907 26.0833  -2 
 -12  -8   2 294.907 26.0833   1 
 -11  -8   2 42.5547 11.9237   1 
 -10  -8   2 24.9760 8.21937   1 
   0  -8  11 11.9765 9.74391  -2 
  -9  -8   2 11.9765 9.74391   1 
  -8  -8   2 9.56351 7.04145   1 
  -7  -8   2 7.86935 7.14898   1 
  -2  -8   6 -0.2324 12.2157  -2 
  -6  -8   2 -0.2324 12.2157   1 
  -3  -8   4 293.242 33.7470  -2 
  -5  -8   2 293.242 33.7470   1 
  -4  -8   2 566.335 15.0149   1 
  -3  -8   2 92.4689 8.39074   1 
   5   8   1 13.0442 8.56433  -2 
  -2  -8   2 13.0442 8.56433   1 
  -1  -8   2 115.733 9.44318   1 
   0  -8   2 153.060 11.3650   1 
   7   8   6 104.572 11.8539  -2 
   1  -8   2 104.572 11.8539   1 
   2  -8   2 79.7137 10.0314   1 
   3  -8   2 -4.2825 5.71451   1 
   9   8  11 -17.884 27.7094  -2 
   4  -8   2 -17.884 27.7094   1 
  10   8  13 81.5144 16.7620  -2 
   5  -8   2 81.5144 16.7620   1 
   6  -8   2 5.25593 8.64257   1 
   3  -7  17 6.10544 20.8576  -2 
 -12  -7   2 6.10544 20.8576   1 
   2  -7  15 11.0390 19.2016  -2 
 -11  -7   2 11.0390 19.2016   1 
 -10  -7   2 18.0565 8.73877   1 
  -9  -7   2 -1.8039 6.49717   1 
   0  -7  10 8.67695 11.2713  -2 
  -8  -7   2 8.67695 11.2713   1 
  -7  -7   2 30.3233 7.60013   1 
  -6  -7   2 195.587 11.8789   1 
  -2  -7   5 69.8323 11.0346  -2 
  -5  -7   2 69.8323 11.0346   1 
  -4  -7   2 81.8690 7.03104   1 
  -3  -7   2 598.206 14.6473   1 
  -2  -7   2 206.890 9.79126   1 
   5   7   2 24.4302 8.47068  -2 
  -1  -7   2 24.4302 8.47068   1 
   0  -7   2 -2.0637 5.63094   1 
   1  -7   2 7.21126 5.88292   1 
   7   7   7 45.4870 9.50789  -2 
   2  -7   2 45.4870 9.50789   1 
   3  -7   2 31.7385 7.25001   1 
   4  -7   2 88.2373 10.7956   1 
   9   7  12 150.681 45.3521  -2 
   5  -7   2 150.681 45.3521   1 
  10   7  14 180.316 20.4774  -2 
   6  -7   2 180.316 20.4774   1 
   7  -7   2 -10.017 11.0539   1 
 -12  -6   2 35.0768 12.8819   1 
   3  -6  16 9.06093 18.6567  -2 
 -11  -6   2 9.06093 18.6567   1 
   2  -6  14 11.4043 18.5738  -2 
 -10  -6   2 11.4043 18.5738   1 
  -9  -6   2 169.352 12.7720   1 
  -8  -6   2 137.834 11.2888   1 
   0  -6   9 288.978 15.4196  -2 
  -7  -6   2 288.978 15.4196   1 
  -6  -6   2 75.6413 8.36013   1 
  -5  -6   2 0.18264 5.17446   1 
  -2  -6   4 187.026 8.48730  -2 
  -4  -6   2 187.026 8.48730   1 
  -3  -6   2 56.6919 5.76797   1 
  -2  -6   2 163.029 8.38464   1 
  -1  -6   2 278.047 9.99072   1 
   5   6   3 109.680 9.43542  -2 
   0  -6   2 109.680 9.43542   1 
   1  -6   2 560.733 14.0973   1 
   2  -6   2 262.652 10.7847   1 
   7   6   8 102.203 9.87452  -2 
   3  -6   2 102.203 9.87452   1 
   4  -6   2 89.6132 8.89931   1 
   5  -6   2 14.6871 8.11005   1 
   9   6  13 337.407 22.9497  -2 
   6  -6   2 337.407 22.9497   1 
  10   6  15 132.523 22.4055  -2 
   7  -6   2 132.523 22.4055   1 
   8  -6   2 7.06973 12.0668   1 
 -12  -5   2 148.038 18.1063   1 
 -11  -5   2 433.581 23.5154   1 
   3  -5  15 94.4420 18.4534  -2 
 -10  -5   2 94.4420 18.4534   1 
   2  -5  13 12.9535 20.1578  -2 
  -9  -5   2 12.9535 20.1578   1 
  -8  -5   2 -2.8329 6.54728   1 
  -7  -5   2 117.234 9.75099   1 
   0  -5   8 473.487 15.2797  -2 
  -6  -5   2 473.487 15.2797   1 
  -5  -5   2 21.7584 5.54805   1 
  -4  -5   2 87.0807 4.80571   1 
  -2  -5   3 1015.13 17.8517  -2 
  -3  -5   2 1015.13 17.8517   1 
  -2  -5   2 312.815 9.33651   1 
  -1  -5   2 90.6939 6.52356   1 
   0  -5   2 108.618 7.84951   1 
   5   5   4 57.0293 8.39028  -2 
   1  -5   2 57.0293 8.39028   1 
   2  -5   2 415.061 12.5027   1 
   3  -5   2 104.955 7.89510   1 
   7   5   9 130.949 8.77199  -2 
   4  -5   2 130.949 8.77199   1 
   5  -5   2 74.3033 10.5481   1 
   6  -5   2 1.31629 7.58315   1 
   9   5  14 116.161 24.7538  -2 
   7  -5   2 116.161 24.7538   1 
  10   5  16 13.3649 20.6809  -2 
   8  -5   2 13.3649 20.6809   1 
   9  -5   2 11.8837 12.4013   1 
   5  -4  19 34.8291 20.5622  -2 
 -12  -4   2 34.8291 20.5622   1 
 -11  -4   2 26.1407 11.0124   1 
 -10  -4   2 251.453 18.3009   1 
   3  -4  14 177.813 15.3981  -2 
  -9  -4   2 177.813 15.3981   1 
  -8  -4   2 108.595 8.99371   1 
  -7  -4   2 110.782 7.73065   1 
  -6  -4   2 9.28982 5.04318   1 
   0  -4   7 204.109 10.4456  -2 
  -5  -4   2 204.109 10.4456   1 
  -4  -4   2 67.8385 6.41409   1 
  -3  -4   2 58.1422 4.62095   1 
  -2  -4   2 2449.63 32.6877  -2 
  -2  -4   2 2449.63 32.6877   1 
  -1  -4   2 482.430 10.7697   1 
   0  -4   2 132.758 7.33239   1 
   4   4   3 450.498 35.4190  -2 
   1  -4   2 450.498 35.4190   1 
   5   4   5 173.131 9.43083  -2 
   2  -4   2 173.131 9.43083   1 
   3  -4   2 7.36545 4.28863   1 
   4  -4   2 32.6164 4.29965   1 
   7   4  10 4.80826 7.95367  -2 
   5  -4   2 4.80826 7.95367   1 
   6  -4   2 117.597 11.1529   1 
   7  -4   2 48.2471 8.95297   1 
   9   4  15 78.1064 20.6208  -2 
   8  -4   2 78.1064 20.6208   1 
  10   4  17 41.2457 21.9110  -2 
   9  -4   2 41.2457 21.9110   1 
 -12  -3   2 2.71553 11.6390   1 
   5  -3  18 22.0078 19.4903  -2 
 -11  -3   2 22.0078 19.4903   1 
 -10  -3   2 6.01232 7.01269   1 
  -9  -3   2 -8.3170 6.21697   1 
   3  -3  13 12.0732 10.1817  -2 
  -8  -3   2 12.0732 10.1817   1 
  -7  -3   2 207.746 10.3055   1 
  -6  -3   2 182.795 8.26974   1 
  -5  -3   2 101.403 6.22015   1 
   0  -3   6 91.9737 8.09347  -2 
  -4  -3   2 91.9737 8.09347   1 
  -3  -3   2 54.0288 4.52044   1 
  -2  -3   2 237.877 7.02516   1 
  -2  -3   1 632.246 12.0275  -2 
  -1  -3   2 632.246 12.0275   1 
   0  -3   2 171.464 6.63168   1 
   1  -3   2 86.9658 6.04970   1 
   2  -3   2 99.8150 6.15123   1 
   5   3   6 266.491 9.08449  -2 
   3  -3   2 266.491 9.08449   1 
   4  -3   2 242.112 10.2405   1 
   5  -3   2 83.2264 8.27234   1 
   7   3  11 28.1961 7.96823  -2 
   6  -3   2 28.1961 7.96823   1 
   7  -3   2 18.3139 6.89197   1 
   8  -3   2 -6.2003 8.14166   1 
   9   3  16 -34.349 18.0933  -2 
   9  -3   2 -34.349 18.0933   1 
  10   3  18 83.6875 24.1713  -2 
  10  -3   2 83.6875 24.1713   1 
 -12  -2   2 9.31059 13.5297   1 
 -11  -2   2 5.92115 7.91145   1 
   5  -2  17 111.359 16.7684  -2 
 -10  -2   2 111.359 16.7684   1 
  -9  -2   2 25.9953 7.75470   1 
  -8  -2   2 1.54589 5.60642   1 
   3  -2  12 26.2703 8.76973  -2 
  -7  -2   2 26.2703 8.76973   1 
  -6  -2   2 225.498 9.48650   1 
  -5  -2   2 96.8663 6.59867   1 
  -4  -2   2 31.6433 4.22533   1 
   0  -2   5 23.5764 8.67015  -2 
  -3  -2   2 23.5764 8.67015   1 
  -2  -2   2 47.4921 4.57250   1 
  -1  -2   2 79.7491 4.78879   1 
   2   2   0 53.9405 5.75022  -2 
   0  -2   2 53.9405 5.75022   1 
   1  -2   2 145.319 6.63626   1 
   2  -2   2 528.276 10.2808   1 
   4   2   5 714.707 23.4864  -2 
   3  -2   2 714.707 23.4864   1 
   5   2   7 187.607 10.1684  -2 
   4  -2   2 187.607 10.1684   1 
   5  -2   2 234.097 10.1539   1 
   6  -2   2 207.494 10.7005   1 
   7   2  12 9.63208 6.70710  -2 
   7  -2   2 9.63208 6.70710   1 
   8  -2   2 -0.2911 8.18725   1 
   9  -2   2 42.2319 11.0304   1 
   9   2  17 13.6839 19.4316  -2 
  10  -2   2 13.6839 19.4316   1 
  11  -2   2 117.143 37.0805   1 
 -11  -1   2 41.1859 11.8119   1 
 -10  -1   2 135.471 16.0674   1 
   5  -1  16 -0.6726 11.4680  -2 
  -9  -1   2 -0.6726 11.4680   1 
  -8  -1   2 81.4584 8.64957   1 
  -7  -1   2 22.4834 6.57669   1 
   3  -1  11 104.802 10.9026  -2 
  -6  -1   2 104.802 10.9026   1 
  -5  -1   2 5.55861 4.74998   1 
  -4  -1   2 22.5019 4.81606   1 
   1  -1   6 159.128 22.0618  -2 
  -3  -1   2 159.128 22.0618   1 
   0  -1   4 9220.62 196.818  -2 
  -2  -1   2 9220.62 196.818   1 
  -1  -1   2 10.7502 2.30354   1 
   0  -1   2 13.2244 2.14322   1 
   2   1   1 366.129 8.61905  -2 
   1  -1   2 366.129 8.61905   1 
   2  -1   2 163.283 6.89074   1 
   3  -1   2 234.054 8.49605   1 
   4   1   6 772.046 16.6996  -2 
   4  -1   2 772.046 16.6996   1 
   5   1   8 181.489 10.0292  -2 
   5  -1   2 181.489 10.0292   1 
   6  -1   2 13.7295 4.22358   1 
   7  -1   2 66.4882 11.3219   1 
   7   1  13 119.239 15.4539  -2 
   8  -1   2 119.239 15.4539   1 
   9  -1   2 8.29382 9.25035   1 
  10  -1   2 31.9959 11.6543   1 
   9   1  18 58.7503 22.9275  -2 
  11  -1   2 58.7503 22.9275   1 
   7   0  20 110.973 49.5327  -2 
 -11   0   2 110.973 49.5327   1 
 -10   0   2 14.1326 10.9596   1 
   6   0  17 64.5145 40.8220  -2 
  -9   0   2 64.5145 40.8220   1 
   5   0  15 198.774 14.1007  -2 
  -8   0   2 198.774 14.1007   1 
  -7   0   2 70.8992 8.34363   1 
  -6   0   2 194.134 9.40467   1 
   3   0  10 568.210 17.1357  -2 
  -5   0   2 568.210 17.1357   1 
  -4   0   2 107.905 7.60256   1 
  -3   0   2 -1.1068 3.07347   1 
  -2   0   2 10.6706 3.03253   1 
   0   0   3 35.0868 10.1397  -2 
  -1   0   2 35.0868 10.1397   1 
   0   0   2 1466.59 20.7031   1 
   1   0   2 1141.95 15.5969   1 
   2   0   2 3515.79 44.9413  -2 
   2   0   2 3515.79 44.9413   1 
   3   0   2 539.757 11.9282   1 
   4   0   2 110.875 6.32227   1 
   4   0   7 -0.7391 6.25031  -2 
   5   0   2 -0.7391 6.25031   1 
   5   0   9 41.0736 14.9519  -2 
   6   0   2 41.0736 14.9519   1 
   7   0   2 11.1634 5.26685   1 
   8   0   2 262.141 17.9872   1 
   7   0  14 153.994 16.7825  -2 
   9   0   2 153.994 16.7825   1 
  10   0   2 85.6850 13.7770   1 
  11   0   2 37.3393 12.6396   1 
   8   1  21 27.0085 21.3324  -2 
 -11   1   2 27.0085 21.3324   1 
   7   1  19 169.252 49.0298  -2 
 -10   1   2 169.252 49.0298   1 
  -9   1   2 174.415 17.6066   1 
   6   1  16 56.0656 38.3349  -2 
  -8   1   2 56.0656 38.3349   1 
   5   1  14 681.351 17.8899  -2 
  -7   1   2 681.351 17.8899   1 
  -6   1   2 -1.6635 4.58070   1 
  -5   1   2 617.097 16.5075   1 
   3   1   9 472.168 14.7382  -2 
  -4   1   2 472.168 14.7382   1 
  -3   1   2 200.771 7.96417   1 
  -2   1   2 1.74942 3.45690   1 
  -1   1   2 19.6906 3.26236   1 
   0   1   2 7.31318 1.89967   1 
   1   1   2 387.778 6.62995   1 
   2   1   2 265.454 5.75116   1 
   2  -1   3 418.185 9.84488  -2 
   3   1   2 418.185 9.84488   1 
   4   1   2 233.249 8.01671   1 
   5   1   2 66.0302 6.02108   1 
   4  -1   8 579.651 16.4271  -2 
   6   1   2 579.651 16.4271   1 
   5  -1  10 9.19527 18.5477  -2 
   7   1   2 9.19527 18.5477   1 
   8   1   2 43.9861 7.10347   1 
   9   1   2 52.8107 11.8186   1 
   7  -1  15 145.174 18.3740  -2 
  10   1   2 145.174 18.3740   1 
  11   1   2 10.9157 10.5407   1 
  12   1   2 10.9752 11.6767   1 
   8   2  20 20.3971 20.4236  -2 
 -10   2   2 20.3971 20.4236   1 
  -9   2   2 103.984 15.5058   1 
  -8   2   2 28.3859 11.4199   1 
   6   2  15 479.186 50.6656  -2 
  -7   2   2 479.186 50.6656   1 
   5   2  13 11.2956 11.8868  -2 
  -6   2   2 11.2956 11.8868   1 
  -5   2   2 -1.5541 4.93900   1 
  -4   2   2 163.105 7.61958   1 
   3   2   8 505.778 11.5114  -2 
  -3   2   2 505.778 11.5114   1 
  -2   2   2 20.9672 3.72011   1 
  -1   2   2 1421.57 21.1191   1 
   1   2   3 1874.97 62.4244  -2 
   0   2   2 1874.97 62.4244   1 
   1   2   2 707.434 10.5733   1 
   2   2   2 -0.2555 3.05152   1 
   3   2   2 105.135 5.60709   1 
   2  -2   4 418.652 9.80587  -2 
   4   2   2 418.652 9.80587   1 
   5   2   2 369.374 9.23238   1 
   6   2   2 129.902 9.03806   1 
   4  -2   9 191.309 12.5313  -2 
   7   2   2 191.309 12.5313   1 
   5  -2  11 159.024 38.8667  -2 
   8   2   2 159.024 38.8667   1 
   9   2   2 -5.8096 5.76631   1 
   6  -2  14 34.7010 39.9222  -2 
  10   2   2 34.7010 39.9222   1 
   7  -2  16 52.0611 17.2475  -2 
  11   2   2 52.0611 17.2475   1 
  12   2   2 23.8227 10.4727   1 
 -10   3   2 9.34066 11.0516   1 
   8   3  19 97.6396 19.2902  -2 
  -9   3   2 97.6396 19.2902   1 
  -8   3   2 38.4958 11.1381   1 
  -7   3   2 67.1349 9.82909   1 
   6   3  14 192.551 17.9903  -2 
  -6   3   2 192.551 17.9903   1 
   5   3  12 81.3188 12.2026  -2 
  -5   3   2 81.3188 12.2026   1 
  -4   3   2 14.3302 4.32433   1 
  -3   3   2 8.89008 3.92882   1 
   3   3   7 160.238 7.04285  -2 
  -2   3   2 160.238 7.04285   1 
  -1   3   2 8.04189 3.49659   1 
   0   3   2 1113.06 17.8291   1 
   1   3   2 388.126 18.9752  -2 
   1   3   2 388.126 18.9752   1 
   2   3   2 2128.34 27.6303   1 
   3   3   2 30.2850 3.94474   1 
   4   3   2 243.850 7.80440   1 
   2  -3   5 -0.8381 5.33727  -2 
   5   3   2 -0.8381 5.33727   1 
   6   3   2 -0.0934 3.57879   1 
   7   3   2 16.6161 4.48500   1 
   4  -3  10 44.3933 10.6322  -2 
   8   3   2 44.3933 10.6322   1 
   9   3   2 38.7347 7.69656   1 
  10   3   2 172.753 12.1957   1 
  11   3   2 52.1436 11.6028   1 
   7  -3  17 22.4513 22.7218  -2 
  12   3   2 22.4513 22.7218   1 
  -9   4   2 -8.9541 9.58236   1 
   8   4  18 39.3050 13.8074  -2 
  -8   4   2 39.3050 13.8074   1 
  -7   4   2 7.02741 7.00913   1 
  -6   4   2 36.1675 8.08109   1 
   6   4  13 12.6993 8.74706  -2 
  -5   4   2 12.6993 8.74706   1 
   5   4  11 770.493 19.2422  -2 
  -4   4   2 770.493 19.2422   1 
  -3   4   2 27.7059 5.27887   1 
  -2   4   2 279.587 9.44591   1 
   3   4   6 522.424 12.2586  -2 
  -1   4   2 522.424 12.2586   1 
   0   4   2 617.711 12.8636   1 
   1   4   2 534.674 10.9895   1 
   1   4   1 3956.29 91.9836  -2 
   2   4   2 3956.29 91.9836   1 
   3   4   2 16.1851 3.54987   1 
   4   4   2 432.807 9.95926   1 
   5   4   2 173.797 6.90441   1 
   2  -4   6 351.398 10.9670  -2 
   6   4   2 351.398 10.9670   1 
   7   4   2 0.86336 4.26748   1 
   8   4   2 8.94287 4.83413   1 
   4  -4  11 71.4986 12.0337  -2 
   9   4   2 71.4986 12.0337   1 
  10   4   2 162.913 11.6791   1 
  11   4   2 177.508 15.4288   1 
   6  -4  16 -1.7283 30.9158  -2 
  12   4   2 -1.7283 30.9158   1 
  -9   5   2 31.7231 14.0376   1 
  -8   5   2 2.93236 12.2780   1 
   8   5  17 25.6094 12.2669  -2 
  -7   5   2 25.6094 12.2669   1 
  -6   5   2 7.01279 7.70050   1 
  -5   5   2 26.9795 6.65761   1 
   6   5  12 113.724 11.7675  -2 
  -4   5   2 113.724 11.7675   1 
   5   5  10 217.668 12.8438  -2 
  -3   5   2 217.668 12.8438   1 
  -2   5   2 497.265 13.4812   1 
  -1   5   2 64.3563 6.38868   1 
   3   5   5 14.3739 6.39390  -2 
   0   5   2 14.3739 6.39390   1 
   1   5   2 424.405 10.6202   1 
   2   5   2 10.7121 3.80791   1 
   1   5   0 537.279 20.7145  -2 
   3   5   2 537.279 20.7145   1 
   4   5   2 46.6139 5.66149   1 
   5   5   2 441.418 10.4989   1 
   6   5   2 1217.68 20.3084   1 
   2  -5   7 689.569 16.1584  -2 
   7   5   2 689.569 16.1584   1 
   8   5   2 -7.3319 4.37274   1 
   9   5   2 15.7148 5.63521   1 
   4  -5  12 28.0620 14.3453  -2 
  10   5   2 28.0620 14.3453   1 
  11   5   2 -0.6531 8.44984   1 
  12   5   2 26.8530 12.2083   1 
  -8   6   2 146.633 19.5183   1 
  -7   6   2 173.304 19.6126   1 
   8   6  16 330.881 17.9285  -2 
  -6   6   2 330.881 17.9285   1 
  -5   6   2 4.84580 8.11490   1 
  -4   6   2 70.4143 8.72970   1 
   6   6  11 203.532 13.2507  -2 
  -3   6   2 203.532 13.2507   1 
   5   6   9 -1.6172 13.8391  -2 
  -2   6   2 -1.6172 13.8391   1 
  -1   6   2 85.3884 7.55923   1 
   0   6   2 105.040 7.71924   1 
   3   6   4 73.4316 7.27317  -2 
   1   6   2 73.4316 7.27317   1 
   2   6   2 187.018 8.10256   1 
   3   6   2 146.768 7.49241   1 
  -1  -6   1 26.9068 8.53145  -2 
   4   6   2 26.9068 8.53145   1 
   5   6   2 117.267 7.14163   1 
   6   6   2 86.3450 8.25163   1 
   7   6   2 459.734 14.9382   1 
   2  -6   8 116.550 13.3291  -2 
   8   6   2 116.550 13.3291   1 
   9   6   2 18.9785 7.76185   1 
  10   6   2 88.6810 13.4295   1 
   4  -6  13 239.107 20.0302  -2 
  11   6   2 239.107 20.0302   1 
  12   6   2 5.99194 9.70114   1 
  -7   7   2 25.3390 13.2860   1 
  -6   7   2 98.8987 13.4223   1 
   8   7  15 195.998 15.4068  -2 
  -5   7   2 195.998 15.4068   1 
  -4   7   2 39.1916 7.39255   1 
  -3   7   2 203.898 11.4237   1 
   6   7  10 689.943 19.5114  -2 
  -2   7   2 689.943 19.5114   1 
  -1   7   2 -9.5539 4.94051   1 
   0   7   2 126.653 8.98450   1 
   1   7   2 501.205 13.4442   1 
   3   7   3 563.011 14.5536  -2 
   2   7   2 563.011 14.5536   1 
   3   7   2 -6.8930 3.80270   1 
   4   7   2 15.2483 4.60173   1 
  -1  -7   2 31.3064 9.07930  -2 
   5   7   2 31.3064 9.07930   1 
   6   7   2 61.8967 7.93645   1 
   7   7   2 19.9652 6.65653   1 
   8   7   2 -4.9344 6.99952   1 
   2  -7   9 39.7532 13.0157  -2 
   9   7   2 39.7532 13.0157   1 
  10   7   2 24.9440 8.24669   1 
  11   7   2 41.2324 11.8085   1 
   4  -7  14 203.938 20.7334  -2 
  12   7   2 203.938 20.7334   1 
  -6   8   2 11.6344 9.26477   1 
  -5   8   2 -5.1168 8.38439   1 
   8   8  14 18.6354 10.9088  -2 
  -4   8   2 18.6354 10.9088   1 
  -3   8   2 1.84732 6.67923   1 
  -2   8   2 192.387 12.3267   1 
   6   8   9 371.421 15.8151  -2 
  -1   8   2 371.421 15.8151   1 
   0   8   2 110.941 9.85626   1 
   1   8   2 56.5904 7.34512   1 
   2   8   2 10.4775 5.18106   1 
   3   8   2 -11.741 8.24741  -2 
   3   8   2 -11.741 8.24741   1 
   4   8   2 65.1205 7.20606   1 
   5   8   2 47.5572 6.55105   1 
  -1  -8   3 178.699 15.0109  -2 
   6   8   2 178.699 15.0109   1 
   7   8   2 68.5075 8.98541   1 
   8   8   2 222.619 13.4215   1 
   1  -8   8 51.7167 27.3040  -2 
   9   8   2 51.7167 27.3040   1 
   2  -8  10 93.8507 15.2014  -2 
  10   8   2 93.8507 15.2014   1 
  11   8   2 6.08490 10.2482   1 
  12   8   2 -6.3906 9.93609   1 
  -5   9   2 -3.1994 8.59765   1 
  -4   9   2 -2.3341 9.33467   1 
   8   9  13 8.16454 10.9642  -2 
  -3   9   2 8.16454 10.9642   1 
  -2   9   2 20.1459 7.38778   1 
  -1   9   2 0.63929 6.55933   1 
   6   9   8 -7.6315 10.4179  -2 
   0   9   2 -7.6315 10.4179   1 
   1   9   2 29.0753 7.18566   1 
   2   9   2 2.71630 5.66177   1 
   3   9   2 17.2348 6.38179   1 
   3   9   1 169.355 11.9507  -2 
   4   9   2 169.355 11.9507   1 
   5   9   2 80.7754 8.36266   1 
   6   9   2 8.87917 7.15171   1 
  -1  -9   4 219.092 16.1207  -2 
   7   9   2 219.092 16.1207   1 
   8   9   2 246.853 14.1726   1 
   9   9   2 55.7771 9.33414   1 
   1  -9   9 20.5491 15.7993  -2 
  10   9   2 20.5491 15.7993   1 
   2  -9  11 145.334 21.8291  -2 
  11   9   2 145.334 21.8291   1 
  12   9   2 39.5190 13.2842   1 
  -4  10   2 -7.3861 9.69903   1 
  -3  10   2 7.88838 9.23407   1 
   8  10  12 16.0424 10.2148  -2 
  -2  10   2 16.0424 10.2148   1 
  -1  10   2 214.159 13.2614   1 
   0  10   2 2.58641 6.44112   1 
   6  10   7 46.6371 10.4541  -2 
   1  10   2 46.6371 10.4541   1 
   2  10   2 51.0453 8.51314   1 
   3  10   2 -6.9747 6.16842   1 
   4  10   2 43.9343 7.63227   1 
   3  10   0 145.593 12.9505  -2 
   5  10   2 145.593 12.9505   1 
   6  10   2 13.5024 6.80246   1 
   7  10   2 32.6804 7.91725   1 
  -1 -10   5 27.6095 12.0792  -2 
   8  10   2 27.6095 12.0792   1 
   9  10   2 101.089 11.7530   1 
  10  10   2 1.30646 8.34023   1 
   1 -10  10 90.3867 18.4398  -2 
  11  10   2 90.3867 18.4398   1 
  12  10   2 118.545 17.0227   1 
  -3  11   2 0.11036 11.5779   1 
  -2  11   2 17.3712 12.3433   1 
   8  11  11 230.274 17.9876  -2 
  -1  11   2 230.274 17.9876   1 
   0  11   2 326.032 15.0700   1 
   1  11   2 37.4843 8.33356   1 
   6  11   6 50.3461 10.8613  -2 
   2  11   2 50.3461 10.8613   1 
   3  11   2 56.1339 8.81621   1 
   4  11   2 34.6982 8.12531   1 
   4  11   1 148.638 20.3144  -2 
   5  11   2 148.638 20.3144   1 
  -3 -11   1 38.8375 13.5199  -2 
   6  11   2 38.8375 13.5199   1 
   7  11   2 95.7543 11.4409   1 
   8  11   2 180.090 13.7924   1 
  -1 -11   6 124.010 13.5711  -2 
   9  11   2 124.010 13.5711   1 
  10  11   2 99.9117 12.7808   1 
  11  11   2 9.56372 9.56939   1 
  -2  12   2 14.3891 13.1419   1 
  -1  12   2 1.31637 9.03579   1 
   8  12  10 106.494 15.3623  -2 
   0  12   2 106.494 15.3623   1 
   1  12   2 230.960 16.0038   1 
   2  12   2 6.25820 6.75201   1 
   6  12   5 79.8167 12.4875  -2 
   3  12   2 79.8167 12.4875   1 
   4  12   2 76.0204 10.0359   1 
   5  12   2 15.3743 7.32151   1 
   4  12   0 37.7949 17.7414  -2 
   6  12   2 37.7949 17.7414   1 
  -3 -12   2 10.1207 14.7798  -2 
   7  12   2 10.1207 14.7798   1 
   8  12   2 35.2908 9.41557   1 
   9  12   2 167.335 15.0080   1 
  -1 -12   7 61.7154 11.9218  -2 
  10  12   2 61.7154 11.9218   1 
   9  13  11 -25.053 32.7716  -2 
   0  13   2 -25.053 32.7716   1 
   8  13   9 39.9451 15.3506  -2 
   1  13   2 39.9451 15.3506   1 
   2  13   2 30.4349 9.79160   1 
   3  13   2 -4.4853 8.50932   1 
   6  13   4 -1.0813 9.70876  -2 
   4  13   2 -1.0813 9.70876   1 
   5  13   2 11.5520 8.72840   1 
   6  13   2 34.1680 9.88304   1 
  -4 -13   1 117.194 18.6513  -2 
   7  13   2 117.194 18.6513   1 
  -3 -13   3 54.0054 19.4490  -2 
   8  13   2 54.0054 19.4490   1 
   9  13   2 3.48481 8.51382   1 
   3  14   2 7.47613 9.50204   1 
   4  14   2 3.24442 9.22497   1 
   6  14   3 34.1837 12.8330  -2 
   5  14   2 34.1837 12.8330   1 
   6  14   2 23.6219 9.66745   1 
   7  14   2 9.93592 8.80919   1 
  -8 -13   3 37.9776 11.6400   1 
  -7 -13   3 24.1416 10.6897   1 
  -6 -13   3 261.602 19.5338  -2 
  -6 -13   3 261.602 19.5338   1 
  -5 -13   3 44.0354 11.1384   1 
  -4 -13   3 32.2958 10.8995   1 
   8  13   2 76.9013 17.0363  -2 
  -3 -13   3 76.9013 17.0363   1 
   9  13   4 64.2838 17.8663  -2 
  -2 -13   3 64.2838 17.8663   1 
  -1 -13   3 4.58119 8.54086   1 
  -3 -12   9 71.1329 21.7705  -2 
  -9 -12   3 71.1329 21.7705   1 
  -4 -12   7 270.870 22.3376  -2 
  -8 -12   3 270.870 22.3376   1 
  -7 -12   3 16.5730 9.63512   1 
  -6 -12   3 16.6638 9.52683   1 
  -6 -12   2 147.088 15.7496  -2 
  -5 -12   3 147.088 15.7496   1 
  -4 -12   3 76.4723 10.9502   1 
  -3 -12   3 4.01219 7.64100   1 
   8  12   3 81.5619 15.2633  -2 
  -2 -12   3 81.5619 15.2633   1 
   9  12   5 51.5340 18.6643  -2 
  -1 -12   3 51.5340 18.6643   1 
   0 -12   3 25.1921 8.71977   1 
   1 -12   3 18.1349 8.73503   1 
 -10 -11   3 95.9847 14.0257   1 
  -9 -11   3 34.0408 10.9938   1 
  -3 -11   8 148.337 22.2065  -2 
  -8 -11   3 148.337 22.2065   1 
  -4 -11   6 5.87014 16.4774  -2 
  -7 -11   3 5.87014 16.4774   1 
  -6 -11   3 98.8456 10.9677   1 
  -5 -11   3 40.1014 8.95236   1 
  -6 -11   1 92.3321 10.3497  -2 
  -4 -11   3 92.3321 10.3497   1 
  -3 -11   3 24.2676 7.42296   1 
  -2 -11   3 6.14058 7.62591   1 
   8  11   4 177.377 13.9792  -2 
  -1 -11   3 177.377 13.9792   1 
   9  11   6 354.300 30.9339  -2 
   0 -11   3 354.300 30.9339   1 
   1 -11   3 124.066 12.6541   1 
   2 -11   3 -7.0617 8.62240   1 
  11  11  11 47.2969 15.9873  -2 
   3 -11   3 47.2969 15.9873   1 
 -11 -10   3 -3.6824 8.20242   1 
  -1 -10  12 14.5919 11.9213  -2 
 -10 -10   3 14.5919 11.9213   1 
  -9 -10   3 16.5683 8.46861   1 
  -8 -10   3 1.40947 7.51583   1 
  -3 -10   7 75.9878 15.4152  -2 
  -7 -10   3 75.9878 15.4152   1 
  -4 -10   5 226.243 17.2827  -2 
  -6 -10   3 226.243 17.2827   1 
  -5 -10   3 445.551 15.1080   1 
  -4 -10   3 99.5943 9.40007   1 
   6  10   0 28.1557 8.57926  -2 
  -3 -10   3 28.1557 8.57926   1 
  -2 -10   3 -6.0462 6.14217   1 
  -1 -10   3 63.0130 8.90031   1 
   8  10   5 97.9248 12.3185  -2 
   0 -10   3 97.9248 12.3185   1 
   9  10   7 142.119 51.3263  -2 
   1 -10   3 142.119 51.3263   1 
   2 -10   3 44.9246 9.27815   1 
   3 -10   3 30.2419 10.5578   1 
  11  10  12 56.4693 17.6290  -2 
   4 -10   3 56.4693 17.6290   1 
 -11  -9   3 63.1587 11.3065   1 
 -10  -9   3 70.7013 11.2801   1 
  -1  -9  11 57.2293 10.4415  -2 
  -9  -9   3 57.2293 10.4415   1 
  -8  -9   3 82.6433 10.3844   1 
  -7  -9   3 4.54238 6.52072   1 
  -3  -9   6 22.6797 13.2127  -2 
  -6  -9   3 22.6797 13.2127   1 
  -4  -9   4 267.534 23.2643  -2 
  -5  -9   3 267.534 23.2643   1 
  -4  -9   3 662.201 17.4198   1 
  -3  -9   3 268.036 12.5661   1 
   6   9   1 40.2967 9.70318  -2 
  -2  -9   3 40.2967 9.70318   1 
  -1  -9   3 47.9436 8.52917   1 
   0  -9   3 39.4814 8.65126   1 
   8   9   6 149.991 13.2253  -2 
   1  -9   3 149.991 13.2253   1 
   2  -9   3 91.3231 10.6479   1 
   3  -9   3 -7.1341 7.84594   1 
   4  -9   3 13.0836 8.40265   1 
  11   9  13 158.879 19.6885  -2 
   5  -9   3 158.879 19.6885   1 
   1  -8  15 15.3819 19.5295  -2 
 -11  -8   3 15.3819 19.5295   1 
 -10  -8   3 16.4779 8.53573   1 
  -9  -8   3 39.2338 8.59539   1 
  -1  -8  10 179.410 12.6720  -2 
  -8  -8   3 179.410 12.6720   1 
  -7  -8   3 51.7374 9.08768   1 
  -6  -8   3 77.2620 9.53538   1 
  -3  -8   5 34.7385 8.58765  -2 
  -5  -8   3 34.7385 8.58765   1 
  -4  -8   3 2.64834 5.20557   1 
  -3  -8   3 147.801 9.84958   1 
  -2  -8   3 0.08080 5.59666   1 
   6   8   2 187.567 11.8469  -2 
  -1  -8   3 187.567 11.8469   1 
   0  -8   3 12.0832 6.97359   1 
   1  -8   3 13.9211 7.26143   1 
   8   8   7 397.282 16.8854  -2 
   2  -8   3 397.282 16.8854   1 
   3  -8   3 148.972 10.8086   1 
   4  -8   3 56.4252 9.95639   1 
  10   8  12 71.7416 27.3858  -2 
   5  -8   3 71.7416 27.3858   1 
  11   8  14 14.3853 16.1039  -2 
   6  -8   3 14.3853 16.1039   1 
 -12  -7   3 60.8520 14.1205   1 
   2  -7  16 92.7480 20.8520  -2 
 -11  -7   3 92.7480 20.8520   1 
   1  -7  14 56.0673 16.8567  -2 
 -10  -7   3 56.0673 16.8567   1 
  -9  -7   3 15.7246 7.68768   1 
  -8  -7   3 97.9421 10.7534   1 
  -1  -7   9 277.213 14.1795  -2 
  -7  -7   3 277.213 14.1795   1 
  -6  -7   3 -2.6705 6.22167   1 
  -5  -7   3 71.6558 6.10035   1 
  -3  -7   4 60.9592 8.86136  -2 
  -4  -7   3 60.9592 8.86136   1 
  -3  -7   3 190.944 9.52860   1 
  -2  -7   3 -4.7366 4.73922   1 
  -1  -7   3 47.6117 6.88294   1 
   6   7   3 410.421 15.1336  -2 
   0  -7   3 410.421 15.1336   1 
   1  -7   3 137.093 10.7977   1 
   2  -7   3 85.3730 8.51799   1 
   8   7   8 190.827 13.1543  -2 
   3  -7   3 190.827 13.1543   1 
   4  -7   3 2.17743 7.46438   1 
   5  -7   3 39.0809 10.2946   1 
  10   7  13 30.7710 29.7477  -2 
   6  -7   3 30.7710 29.7477   1 
  11   7  15 6.84595 21.0382  -2 
   7  -7   3 6.84595 21.0382   1 
 -12  -6   3 56.6497 14.1155   1 
 -11  -6   3 77.9881 14.0311   1 
   2  -6  15 87.0051 19.0051  -2 
 -10  -6   3 87.0051 19.0051   1 
   1  -6  13 146.741 18.7341  -2 
  -9  -6   3 146.741 18.7341   1 
  -8  -6   3 -4.1797 6.53448   1 
  -7  -6   3 25.5668 7.51561   1 
  -1  -6   8 -0.3434 9.00136  -2 
  -6  -6   3 -0.3434 9.00136   1 
  -5  -6   3 217.623 10.7519   1 
  -4  -6   3 337.870 10.1239   1 
  -3  -6   3 1546.52 25.0991  -2 
  -3  -6   3 1546.52 25.0991   1 
  -2  -6   3 1017.06 18.9400   1 
  -1  -6   3 117.464 8.09311   1 
   0  -6   3 147.413 9.65477   1 
   6   6   4 -2.1677 8.78029  -2 
   1  -6   3 -2.1677 8.78029   1 
   2  -6   3 96.7179 8.46769   1 
   3  -6   3 6.10761 5.61899   1 
   8   6   9 1.51279 7.65305  -2 
   4  -6   3 1.51279 7.65305   1 
   5  -6   3 107.700 12.5478   1 
   6  -6   3 227.958 16.3225   1 
  10   6  14 -5.8388 25.5503  -2 
   7  -6   3 -5.8388 25.5503   1 
  11   6  16 36.5080 22.1729  -2 
   8  -6   3 36.5080 22.1729   1 
   4  -5  19 101.986 21.1682  -2 
 -12  -5   3 101.986 21.1682   1 
 -11  -5   3 8.00970 10.6856   1 
 -10  -5   3 39.0936 11.4769   1 
   2  -5  14 51.4723 14.1486  -2 
  -9  -5   3 51.4723 14.1486   1 
   1  -5  12 331.605 31.9255  -2 
  -8  -5   3 331.605 31.9255   1 
  -7  -5   3 218.643 12.0361   1 
  -6  -5   3 85.3242 8.59051   1 
  -1  -5   7 18.1071 8.06487  -2 
  -5  -5   3 18.1071 8.06487   1 
  -4  -5   3 1.35787 3.52110   1 
  -3  -5   3 34.9836 4.84191   1 
  -3  -5   2 1052.69 18.5386  -2 
  -2  -5   3 1052.69 18.5386   1 
  -1  -5   3 271.377 9.14152   1 
   0  -5   3 228.123 9.80073   1 
   1  -5   3 370.877 10.8450   1 
   6   5   5 164.964 9.54781  -2 
   2  -5   3 164.964 9.54781   1 
   3  -5   3 4.53576 4.75063   1 
   4  -5   3 -0.4854 4.62972   1 
   8   5  10 141.994 12.9034  -2 
   5  -5   3 141.994 12.9034   1 
   6  -5   3 251.799 15.4673   1 
   7  -5   3 154.587 17.9958   1 
  10   5  15 4.74612 29.4013  -2 
   8  -5   3 4.74612 29.4013   1 
  11   5  17 81.2008 24.2534  -2 
   9  -5   3 81.2008 24.2534   1 
 -12  -4   3 106.407 20.2165   1 
   4  -4  18 508.253 29.0635  -2 
 -11  -4   3 508.253 29.0635   1 
 -10  -4   3 65.8484 12.5850   1 
  -9  -4   3 3.10249 6.22951   1 
   2  -4  13 2.39116 10.1611  -2 
  -8  -4   3 2.39116 10.1611   1 
   1  -4  11 167.347 37.0875  -2 
  -7  -4   3 167.347 37.0875   1 
  -6  -4   3 137.063 9.86222   1 
  -5  -4   3 78.5804 6.19676   1 
  -1  -4   6 31.9123 6.14027  -2 
  -4  -4   3 31.9123 6.14027   1 
  -3  -4   3 323.829 8.82921   1 
  -2  -4   3 88.1903 5.67688   1 
  -3  -4   1 158.117 7.77904  -2 
  -1  -4   3 158.117 7.77904   1 
   0  -4   3 7.68157 4.28056   1 
   1  -4   3 192.556 7.88304   1 
   2  -4   3 728.832 15.9464   1 
   6   4   6 1499.08 26.3578  -2 
   3  -4   3 1499.08 26.3578   1 
   4  -4   3 287.357 9.64750   1 
   5  -4   3 12.5323 6.38291   1 
   8   4  11 25.3833 9.92348  -2 
   6  -4   3 25.3833 9.92348   1 
   7  -4   3 3.26183 6.36862   1 
   8  -4   3 23.7833 10.2241   1 
  10   4  16 45.8879 22.2505  -2 
   9  -4   3 45.8879 22.2505   1 
 -12  -3   3 56.7007 14.9719   1 
 -11  -3   3 52.2762 15.7969   1 
   4  -3  17 674.874 30.8426  -2 
 -10  -3   3 674.874 30.8426   1 
  -9  -3   3 123.839 10.4983   1 
  -8  -3   3 23.7984 6.52366   1 
   2  -3  12 18.5957 9.25077  -2 
  -7  -3   3 18.5957 9.25077   1 
  -6  -3   3 22.1925 4.85791   1 
  -5  -3   3 0.84617 3.32549   1 
  -4  -3   3 101.633 7.32528   1 
  -1  -3   5 1546.86 24.3793  -2 
  -3  -3   3 1546.86 24.3793   1 
  -2  -3   3 320.062 8.10747   1 
  -1  -3   3 620.362 11.4782   1 
   3   3   0 40.3422 6.81172  -2 
   0  -3   3 40.3422 6.81172   1 
   1  -3   3 67.1612 5.81830   1 
   2  -3   3 152.761 7.30276   1 
   3  -3   3 2.03594 3.50119   1 
   6   3   7 69.0131 10.1119  -2 
   4  -3   3 69.0131 10.1119   1 
   5  -3   3 10.1475 5.08309   1 
   6  -3   3 123.044 10.0375   1 
   8   3  12 252.617 12.9105  -2 
   7  -3   3 252.617 12.9105   1 
   8  -3   3 232.951 17.4438   1 
   9  -3   3 8.68472 10.2691   1 
  10   3  17 71.3267 22.8067  -2 
  10  -3   3 71.3267 22.8067   1 
 -11  -2   3 11.9451 11.0992   1 
 -10  -2   3 -7.0466 7.47386   1 
   4  -2  16 82.8822 13.5312  -2 
  -9  -2   3 82.8822 13.5312   1 
  -8  -2   3 22.8759 6.59703   1 
  -7  -2   3 128.406 9.79231   1 
   2  -2  11 90.4281 9.09070  -2 
  -6  -2   3 90.4281 9.09070   1 
  -5  -2   3 225.681 8.41789   1 
  -4  -2   3 387.940 11.3627   1 
  -3  -2   3 827.588 17.1109   1 
  -1  -2   4 798.463 17.6298  -2 
  -2  -2   3 798.463 17.6298   1 
  -1  -2   3 160.255 7.58228   1 
   0  -2   3 93.0943 5.15272   1 
   3   2   1 328.177 10.1098  -2 
   1  -2   3 328.177 10.1098   1 
   2  -2   3 82.2963 6.11747   1 
   3  -2   3 101.825 5.27559   1 
   5   2   6 236.767 14.4897  -2 
   4  -2   3 236.767 14.4897   1 
   6   2   8 147.853 10.1819  -2 
   5  -2   3 147.853 10.1819   1 
   6  -2   3 103.174 8.72275   1 
   7  -2   3 -0.7562 5.24146   1 
   8   2  13 294.536 17.2057  -2 
   8  -2   3 294.536 17.2057   1 
   9  -2   3 8.41081 8.91064   1 
  10  -2   3 7.66100 10.5947   1 
  10   2  18 24.4579 21.3007  -2 
  11  -2   3 24.4579 21.3007   1 
   6  -1  20 -14.232 29.7395  -2 
 -11  -1   3 -14.232 29.7395   1 
 -10  -1   3 6.20633 9.33991   1 
  -9  -1   3 8.64987 7.51919   1 
   4  -1  15 -13.766 11.7271  -2 
  -8  -1   3 -13.766 11.7271   1 
  -7  -1   3 129.792 11.3115   1 
  -6  -1   3 62.5973 7.61276   1 
   2  -1  10 401.870 15.4608  -2 
  -5  -1   3 401.870 15.4608   1 
  -4  -1   3 26.9405 4.90649   1 
  -3  -1   3 29.3510 4.58391   1 
  -2  -1   3 258.690 7.42792   1 
  -1  -1   3 77.3671 11.7238  -2 
  -1  -1   3 77.3671 11.7238   1 
   0  -1   3 35.1580 3.28161   1 
   1  -1   3 144.619 5.17929   1 
   3   1   2 470.190 9.27978  -2 
   2  -1   3 470.190 9.27978   1 
   3  -1   3 2661.01 34.1384   1 
   4  -1   3 389.829 11.4558   1 
   5   1   7 258.640 10.6095  -2 
   5  -1   3 258.640 10.6095   1 
   6   1   9 136.031 8.93885  -2 
   6  -1   3 136.031 8.93885   1 
   7  -1   3 1.14222 7.75477   1 
   8  -1   3 98.0276 14.0486   1 
   8   1  14 74.1848 14.3173  -2 
   9  -1   3 74.1848 14.3173   1 
  10  -1   3 1.48872 9.97374   1 
  11  -1   3 113.757 15.4675   1 
   7   0  21 94.7378 20.5521  -2 
 -11   0   3 94.7378 20.5521   1 
   6   0  19 249.360 50.7074  -2 
 -10   0   3 249.360 50.7074   1 
  -9   0   3 274.728 19.1918   1 
  -8   0   3 82.9431 10.5228   1 
   4   0  14 62.8264 12.8212  -2 
  -7   0   3 62.8264 12.8212   1 
  -6   0   3 84.1320 8.93002   1 
  -5   0   3 147.938 9.11604   1 
   2   0   9 367.803 13.1112  -2 
  -4   0   3 367.803 13.1112   1 
  -3   0   3 93.4351 5.46737   1 
  -2   0   3 29.3701 3.62897   1 
  -1   0   3 68.3116 3.82880   1 
  -1   0   2 56.0353 11.7477  -2 
   0   0   3 56.0353 11.7477   1 
   1   0   3 245.895 5.24588   1 
   2   0   3 524.311 11.4189   1 
   3   0   3 56.9975 4.47055  -2 
   3   0   3 56.9975 4.47055   1 
   4   0   3 494.369 12.3165   1 
   5   0   3 286.705 9.73189   1 
   5   0   8 92.6351 8.17660  -2 
   6   0   3 92.6351 8.17660   1 
   6   0  10 238.700 21.6668  -2 
   7   0   3 238.700 21.6668   1 
   8   0   3 2.01887 8.81987   1 
   9   0   3 17.6412 9.21051   1 
   8   0  15 -7.6784 14.5434  -2 
  10   0   3 -7.6784 14.5434   1 
  11   0   3 46.9265 12.9807   1 
   7   1  20 77.5584 21.7491  -2 
 -10   1   3 77.5584 21.7491   1 
   6   1  18 37.0718 41.4856  -2 
  -9   1   3 37.0718 41.4856   1 
  -8   1   3 268.021 18.5831   1 
  -7   1   3 11.1588 6.26722   1 
   4   1  13 317.599 15.0428  -2 
  -6   1   3 317.599 15.0428   1 
  -5   1   3 723.354 20.7721   1 
  -4   1   3 49.1234 5.49330   1 
   2   1   8 25.4260 5.76334  -2 
  -3   1   3 25.4260 5.76334   1 
  -2   1   3 571.253 11.6971   1 
  -1   1   3 429.466 8.96916   1 
   0   1   3 94.0058 4.10473   1 
  -1   1   1 660.963 26.8768  -2 
   1   1   3 660.963 26.8768   1 
   2   1   3 58.3407 3.79336   1 
   3   1   3 709.489 11.7314   1 
   3  -1   4 122.283 7.41723  -2 
   4   1   3 122.283 7.41723   1 
   5   1   3 95.0179 6.72488   1 
   6   1   3 50.6044 6.12760   1 
   5  -1   9 71.7386 10.2163  -2 
   7   1   3 71.7386 10.2163   1 
   6  -1  11 73.1769 20.0125  -2 
   8   1   3 73.1769 20.0125   1 
   9   1   3 72.8437 12.6017   1 
  10   1   3 0.61091 8.98766   1 
   8  -1  16 43.8936 17.0737  -2 
  11   1   3 43.8936 17.0737   1 
  12   1   3 36.3877 13.1054   1 
 -10   2   3 19.6525 12.1810   1 
   7   2  19 -25.253 17.5050  -2 
  -9   2   3 -25.253 17.5050   1 
  -8   2   3 48.8802 11.3569   1 
  -7   2   3 9.02947 7.52466   1 
   5   2  14 143.978 37.9952  -2 
  -6   2   3 143.978 37.9952   1 
   4   2  12 364.482 16.6253  -2 
  -5   2   3 364.482 16.6253   1 
  -4   2   3 589.344 13.9560   1 
  -3   2   3 16.6651 4.04313   1 
   2   2   7 161.186 6.84453  -2 
  -2   2   3 161.186 6.84453   1 
  -1   2   3 250.760 7.40106   1 
   0   2   3 355.425 9.50971   1 
   0   2   2 1790.84 61.8970  -2 
   1   2   3 1790.84 61.8970   1 
   2   2   3 81.5343 4.75885   1 
   3   2   3 235.559 7.36672   1 
   4   2   3 656.734 11.8678   1 
   3  -2   5 444.389 9.78706  -2 
   5   2   3 444.389 9.78706   1 
   6   2   3 212.932 9.29420   1 
   7   2   3 31.6159 6.22847   1 
   5  -2  10 92.6884 11.9394  -2 
   8   2   3 92.6884 11.9394   1 
   6  -2  12 4.69413 22.0040  -2 
   9   2   3 4.69413 22.0040   1 
  10   2   3 53.8125 10.8786   1 
  11   2   3 77.7447 13.3955   1 
   8  -2  17 24.7432 17.5475  -2 
  12   2   3 24.7432 17.5475   1 
 -10   3   3 89.0088 15.0637   1 
  -9   3   3 66.8016 12.9387   1 
   7   3  18 -0.8575 15.3990  -2 
  -8   3   3 -0.8575 15.3990   1 
  -7   3   3 93.2415 10.1401   1 
  -6   3   3 107.171 11.4079   1 
   5   3  13 18.6638 14.0060  -2 
  -5   3   3 18.6638 14.0060   1 
   4   3  11 61.6597 7.96281  -2 
  -4   3   3 61.6597 7.96281   1 
  -3   3   3 60.0379 5.68745   1 
  -2   3   3 23.3184 4.29109   1 
   2   3   6 214.739 7.44188  -2 
  -1   3   3 214.739 7.44188   1 
   0   3   3 116.617 5.55675   1 
   1   3   3 39.4634 3.72353   1 
   0   3   1 531.403 30.2142  -2 
   2   3   3 531.403 30.2142   1 
   3   3   3 61.6815 5.29703   1 
   4   3   3 353.699 9.52509   1 
   5   3   3 53.0207 5.13128   1 
   3  -3   6 637.143 14.2412  -2 
   6   3   3 637.143 14.2412   1 
   7   3   3 5.92528 3.60456   1 
   8   3   3 254.884 12.3322   1 
   5  -3  11 5.71980 12.1277  -2 
   9   3   3 5.71980 12.1277   1 
   6  -3  13 143.428 43.1416  -2 
  10   3   3 143.428 43.1416   1 
  11   3   3 2.21916 7.94012   1 
   7  -3  16 0.49827 44.6238  -2 
  12   3   3 0.49827 44.6238   1 
  -9   4   3 152.508 17.3332   1 
  -8   4   3 0.35884 8.98114   1 
   7   4  17 66.1426 11.0531  -2 
  -7   4   3 66.1426 11.0531   1 
  -6   4   3 72.4564 10.0248   1 
  -5   4   3 -0.7875 5.16177   1 
   5   4  12 34.1471 9.82043  -2 
  -4   4   3 34.1471 9.82043   1 
   4   4  10 28.8574 7.49766  -2 
  -3   4   3 28.8574 7.49766   1 
  -2   4   3 29.9053 4.89585   1 
  -1   4   3 14.1195 3.75862   1 
   2   4   5 45.1382 5.18085  -2 
   0   4   3 45.1382 5.18085   1 
   1   4   3 4.63400 3.08830   1 
   2   4   3 1395.38 20.5920   1 
   0   4   0 518.685 22.4086  -2 
   3   4   3 518.685 22.4086   1 
   4   4   3 153.261 7.49644   1 
   5   4   3 48.9892 5.35189   1 
   6   4   3 396.639 11.3815   1 
   3  -4   7 166.092 9.15844  -2 
   7   4   3 166.092 9.15844   1 
   8   4   3 64.8165 6.63408   1 
   9   4   3 19.8494 6.97077   1 
   5  -4  12 195.496 14.4898  -2 
  10   4   3 195.496 14.4898   1 
  11   4   3 138.091 13.7136   1 
  12   4   3 -11.614 10.3314   1 
  -8   5   3 32.0388 12.1490   1 
  -7   5   3 0.86301 8.32947   1 
   7   5  16 168.287 13.7407  -2 
  -6   5   3 168.287 13.7407   1 
  -5   5   3 55.4890 7.95551   1 
  -4   5   3 93.3980 8.92062   1 
   5   5  11 694.679 18.9210  -2 
  -3   5   3 694.679 18.9210   1 
   4   5   9 555.186 17.7299  -2 
  -2   5   3 555.186 17.7299   1 
  -1   5   3 66.7740 6.34956   1 
   0   5   3 4.19424 3.57396   1 
   2   5   4 237.750 8.07865  -2 
   1   5   3 237.750 8.07865   1 
   2   5   3 974.905 16.8821   1 
   3   5   3 140.234 6.76089   1 
   0  -5   1 132.250 11.8613  -2 
   4   5   3 132.250 11.8613   1 
   5   5   3 404.031 10.7362   1 
   6   5   3 158.986 8.11673   1 
   7   5   3 98.2967 7.56569   1 
   3  -5   8 451.340 14.1962  -2 
   8   5   3 451.340 14.1962   1 
   9   5   3 26.3684 5.93055   1 
  10   5   3 224.876 16.1975   1 
   5  -5  13 315.497 21.7959  -2 
  11   5   3 315.497 21.7959   1 
  12   5   3 5.93746 10.6494   1 
   9   6  20 82.5972 26.1904  -2 
  -8   6   3 82.5972 26.1904   1 
  -7   6   3 16.1374 8.67908   1 
  -6   6   3 47.0524 9.74209   1 
   7   6  15 65.4034 10.8219  -2 
  -5   6   3 65.4034 10.8219   1 
  -4   6   3 58.5622 8.50311   1 
  -3   6   3 426.154 14.4584   1 
   5   6  10 1936.29 33.5522  -2 
  -2   6   3 1936.29 33.5522   1 
   4   6   8 124.172 19.1093  -2 
  -1   6   3 124.172 19.1093   1 
   0   6   3 294.120 10.3914   1 
   1   6   3 5.66306 3.81183   1 
   2   6   3 2.50031 5.99352  -2 
   2   6   3 2.50031 5.99352   1 
   3   6   3 -2.7748 3.85053   1 
   4   6   3 34.4775 4.88820   1 
   0  -6   2 137.655 9.96288  -2 
   5   6   3 137.655 9.96288   1 
   6   6   3 865.263 16.8464   1 
   7   6   3 196.861 8.64942   1 
   8   6   3 15.8432 4.68717   1 
   3  -6   9 4.90140 12.1269  -2 
   9   6   3 4.90140 12.1269   1 
  10   6   3 17.6859 10.2940   1 
  11   6   3 139.008 14.8487   1 
   5  -6  14 -12.854 15.7337  -2 
  12   6   3 -12.854 15.7337   1 
   9   7  19 326.075 31.3141  -2 
  -7   7   3 326.075 31.3141   1 
  -6   7   3 64.5284 11.8732   1 
  -5   7   3 30.6970 10.0700   1 
   7   7  14 -9.3691 7.51715  -2 
  -4   7   3 -9.3691 7.51715   1 
  -3   7   3 11.5103 5.98666   1 
  -2   7   3 181.313 11.6872   1 
   5   7   9 1077.05 23.6037  -2 
  -1   7   3 1077.05 23.6037   1 
   0   7   3 37.9092 6.29101   1 
   1   7   3 48.8028 6.19033   1 
   2   7   3 99.0582 7.47739   1 
   2   7   2 572.987 14.4507  -2 
   3   7   3 572.987 14.4507   1 
   4   7   3 58.2007 6.24256   1 
   5   7   3 25.7455 5.84746   1 
   0  -7   3 394.106 13.7206  -2 
   6   7   3 394.106 13.7206   1 
   7   7   3 326.598 13.5578   1 
   8   7   3 44.9813 9.15563   1 
   2  -7   8 16.8275 38.7231  -2 
   9   7   3 16.8275 38.7231   1 
   3  -7  10 4.25498 16.2676  -2 
  10   7   3 4.25498 16.2676   1 
  11   7   3 99.2014 15.1083   1 
  12   7   3 35.4443 10.8457   1 
   9   8  18 184.223 20.8035  -2 
  -6   8   3 184.223 20.8035   1 
  -5   8   3 -6.8357 8.10862   1 
  -4   8   3 0.09627 7.77137   1 
   7   8  13 35.1026 8.83875  -2 
  -3   8   3 35.1026 8.83875   1 
  -2   8   3 92.7116 9.84791   1 
  -1   8   3 54.8693 8.49145   1 
   5   8   8 3.65065 9.61505  -2 
   0   8   3 3.65065 9.61505   1 
   1   8   3 58.6180 7.45013   1 
   2   8   3 200.669 10.0576   1 
   3   8   3 284.796 11.4013   1 
   2   8   1 146.969 10.6442  -2 
   4   8   3 146.969 10.6442   1 
   5   8   3 93.1913 7.99718   1 
   6   8   3 93.1877 9.36300   1 
   0  -8   4 66.4911 12.8121  -2 
   7   8   3 66.4911 12.8121   1 
   8   8   3 78.3890 10.8144   1 
   9   8   3 -16.631 6.38504   1 
   2  -8   9 13.6608 16.3304  -2 
  10   8   3 13.6608 16.3304   1 
   3  -8  11 219.238 22.4592  -2 
  11   8   3 219.238 22.4592   1 
  12   8   3 42.5284 13.4532   1 
   9   9  17 75.6638 24.0758  -2 
  -5   9   3 75.6638 24.0758   1 
  -4   9   3 63.6139 12.5096   1 
  -3   9   3 49.1468 8.95967   1 
   7   9  12 213.737 13.0734  -2 
  -2   9   3 213.737 13.0734   1 
  -1   9   3 89.5514 10.1288   1 
   0   9   3 10.8512 6.60475   1 
   5   9   7 187.174 12.1121  -2 
   1   9   3 187.174 12.1121   1 
   2   9   3 7.85250 6.06360   1 
   3   9   3 -2.8261 5.63924   1 
   4   9   3 -5.5562 5.76987   1 
   2   9   0 -10.342 11.2599  -2 
   5   9   3 -10.342 11.2599   1 
   6   9   3 15.3973 7.56742   1 
   7   9   3 193.034 13.2812   1 
   0  -9   5 131.332 14.2892  -2 
   8   9   3 131.332 14.2892   1 
   9   9   3 4.15242 7.48924   1 
  10   9   3 50.2837 10.2529   1 
   2  -9  10 104.843 21.6192  -2 
  11   9   3 104.843 21.6192   1 
   3  -9  12 105.691 22.7601  -2 
  12   9   3 105.691 22.7601   1 
   9  10  16 0.94826 22.8980  -2 
  -4  10   3 0.94826 22.8980   1 
  -3  10   3 108.197 16.8144   1 
  -2  10   3 15.2812 7.80064   1 
   7  10  11 120.928 12.5834  -2 
  -1  10   3 120.928 12.5834   1 
   0  10   3 131.241 10.8160   1 
   1  10   3 11.8842 6.88496   1 
   5  10   6 20.4894 10.1403  -2 
   2  10   3 20.4894 10.1403   1 
   3  10   3 107.685 10.2451   1 
   4  10   3 10.6673 6.49891   1 
   5  10   3 50.7360 7.97583   1 
  -2 -10   1 5.76942 14.6812  -2 
   6  10   3 5.76942 14.6812   1 
   7  10   3 176.426 12.6301   1 
   8  10   3 229.649 14.4896   1 
   0 -10   6 327.936 16.4882  -2 
   9  10   3 327.936 16.4882   1 
  10  10   3 29.9296 10.0128   1 
  11  10   3 17.9736 9.45746   1 
   2 -10  11 14.4045 21.9145  -2 
  12  10   3 14.4045 21.9145   1 
   9  11  15 -44.275 34.3154  -2 
  -3  11   3 -44.275 34.3154   1 
  -2  11   3 30.9207 9.67172   1 
  -1  11   3 39.8198 10.2433   1 
   7  11  10 41.2446 13.1452  -2 
   0  11   3 41.2446 13.1452   1 
   1  11   3 89.6408 10.1242   1 
   2  11   3 -9.6938 5.70990   1 
   5  11   5 247.307 14.1683  -2 
   3  11   3 247.307 14.1683   1 
   4  11   3 498.455 16.8333   1 
   5  11   3 25.9560 7.27800   1 
   3  11   0 57.7448 45.4986  -2 
   6  11   3 57.7448 45.4986   1 
  -2 -11   2 -1.2307 15.0788  -2 
   7  11   3 -1.2307 15.0788   1 
   8  11   3 5.65441 7.35148   1 
   9  11   3 93.6884 11.3712   1 
   0 -11   7 63.7675 13.9885  -2 
  10  11   3 63.7675 13.9885   1 
  11  11   3 189.164 17.8486   1 
   9  12  14 1.98475 50.5245  -2 
  -2  12   3 1.98475 50.5245   1 
  -1  12   3 131.921 13.7716   1 
   8  12  11 167.340 44.0266  -2 
   0  12   3 167.340 44.0266   1 
   7  12   9 195.336 17.1208  -2 
   1  12   3 195.336 17.1208   1 
   2  12   3 6.34886 8.53982   1 
   3  12   3 21.2885 8.06557   1 
   5  12   4 178.597 13.4347  -2 
   4  12   3 178.597 13.4347   1 
   5  12   3 194.739 13.5029   1 
   6  12   3 5.47000 7.61184   1 
  -3 -12   1 53.9803 21.9776  -2 
   7  12   3 53.9803 21.9776   1 
  -2 -12   3 84.5712 19.0411  -2 
   8  12   3 84.5712 19.0411   1 
   9  12   3 16.1646 9.12898   1 
  10  12   3 7.04189 9.69087   1 
   0  13   3 33.4045 10.8153   1 
   8  13  10 178.893 38.6398  -2 
   1  13   3 178.893 38.6398   1 
   7  13   8 115.856 16.0465  -2 
   2  13   3 115.856 16.0465   1 
   3  13   3 27.2309 9.75966   1 
   4  13   3 -0.8270 7.96554   1 
   5  13   3 22.5280 13.7619  -2 
   5  13   3 22.5280 13.7619   1 
   6  13   3 56.0626 11.0049   1 
   7  13   3 46.3298 10.2392   1 
  -3 -13   2 6.40813 18.7353  -2 
   8  13   3 6.40813 18.7353   1 
  -2 -13   4 82.0586 22.2946  -2 
   9  13   3 82.0586 22.2946   1 
   7  14   7 4.67688 15.8677  -2 
   3  14   3 4.67688 15.8677   1 
   4  14   3 22.3512 9.93919   1 
   5  14   3 21.0981 11.2230   1 
   5  14   2 29.0972 12.6062  -2 
   6  14   3 29.0972 12.6062   1 
   7  14   3 107.643 13.9861   1 
   8  14   3 -2.3988 21.9858   1 
  -7 -13   4 -4.0200 9.58606   1 
  -6 -13   4 3.89332 9.44929   1 
  -7 -13   2 2.27491 12.3337  -2 
  -5 -13   4 2.27491 12.3337   1 
  -4 -13   4 21.1470 9.81458   1 
  -3 -13   4 22.8939 9.40776   1 
   9  13   3 55.6715 17.1505  -2 
  -2 -13   4 55.6715 17.1505   1 
  10  13   5 63.8222 26.9194  -2 
  -1 -13   4 63.8222 26.9194   1 
  -9 -12   4 3.36446 9.77121   1 
  -4 -12   8 53.3177 24.9357  -2 
  -8 -12   4 53.3177 24.9357   1 
  -5 -12   6 115.612 19.7056  -2 
  -7 -12   4 115.612 19.7056   1 
  -6 -12   4 86.5731 13.6499   1 
  -5 -12   4 18.3999 9.98948   1 
  -7 -12   1 36.0210 11.0052  -2 
  -4 -12   4 36.0210 11.0052   1 
  -3 -12   4 18.1903 7.96930   1 
  -2 -12   4 13.4861 8.70601   1 
   9  12   4 63.9891 15.0183  -2 
  -1 -12   4 63.9891 15.0183   1 
  10  12   6 18.3829 18.8682  -2 
   0 -12   4 18.3829 18.8682   1 
   1 -12   4 -0.0061 7.54848   1 
  -2 -11  12 54.4494 17.0562  -2 
 -10 -11   4 54.4494 17.0562   1 
  -9 -11   4 23.3814 10.8285   1 
  -8 -11   4 25.0228 10.4587   1 
  -4 -11   7 26.3769 19.6188  -2 
  -7 -11   4 26.3769 19.6188   1 
  -5 -11   5 -17.035 15.7716  -2 
  -6 -11   4 -17.035 15.7716   1 
  -5 -11   4 241.374 18.4475   1 
  -4 -11   4 85.6290 10.5769   1 
   7  11   0 47.2888 10.4691  -2 
  -3 -11   4 47.2888 10.4691   1 
  -2 -11   4 58.9883 9.53084   1 
  -1 -11   4 3.46050 7.08953   1 
   9  11   5 54.2768 13.2754  -2 
   0 -11   4 54.2768 13.2754   1 
  10  11   7 75.6901 28.6379  -2 
   1 -11   4 75.6901 28.6379   1 
   2 -11   4 -7.8793 8.62233   1 
   3 -11   4 113.024 15.5832   1 
 -10 -10   4 51.9524 12.0532   1 
  -2 -10  11 147.254 16.0677  -2 
  -9 -10   4 147.254 16.0677   1 
  -8 -10   4 2.04599 7.26144   1 
  -7 -10   4 18.5871 7.70503   1 
  -4 -10   6 147.076 19.9356  -2 
  -6 -10   4 147.076 19.9356   1 
  -5 -10   4 59.7666 14.7596  -2 
  -5 -10   4 59.7666 14.7596   1 
  -4 -10   4 148.672 10.6801   1 
  -3 -10   4 33.1493 7.35613   1 
   7  10   1 215.540 12.6710  -2 
  -2 -10   4 215.540 12.6710   1 
  -1 -10   4 206.940 13.0860   1 
   0 -10   4 93.7547 10.2727   1 
   9  10   6 156.743 14.9392  -2 
   1 -10   4 156.743 14.9392   1 
  10  10   8 43.1462 51.4739  -2 
   2 -10   4 43.1462 51.4739   1 
   3 -10   4 18.9759 10.4805   1 
   4 -10   4 26.5894 11.1602   1 
   0  -9  15 63.6737 17.1057  -2 
 -11  -9   4 63.6737 17.1057   1 
 -10  -9   4 16.6331 8.74579   1 
  -9  -9   4 29.9583 8.64940   1 
  -2  -9  10 81.4689 10.7145  -2 
  -8  -9   4 81.4689 10.7145   1 
  -7  -9   4 2.27129 6.83085   1 
  -6  -9   4 141.692 11.6982   1 
  -4  -9   5 419.824 18.3957  -2 
  -5  -9   4 419.824 18.3957   1 
  -5  -9   3 284.935 22.0464  -2 
  -4  -9   4 284.935 22.0464   1 
  -3  -9   4 12.4266 6.93282   1 
  -2  -9   4 4.86695 6.68172   1 
   7   9   2 208.573 13.2593  -2 
  -1  -9   4 208.573 13.2593   1 
   0  -9   4 300.472 13.8631   1 
   1  -9   4 0.05410 6.81921   1 
   9   9   7 104.799 13.2894  -2 
   2  -9   4 104.799 13.2894   1 
   3  -9   4 2.80909 7.99670   1 
   4  -9   4 15.7605 8.79498   1 
   5  -9   4 9.96898 8.76971   1 
   1  -8  16 32.7258 20.4992  -2 
 -11  -8   4 32.7258 20.4992   1 
   0  -8  14 17.8377 16.2130  -2 
 -10  -8   4 17.8377 16.2130   1 
  -9  -8   4 28.0380 8.10464   1 
  -8  -8   4 48.0656 9.00238   1 
  -2  -8   9 200.576 13.1652  -2 
  -7  -8   4 200.576 13.1652   1 
  -6  -8   4 90.3575 10.2261   1 
  -5  -8   4 15.7666 5.26116   1 
  -4  -8   4 86.3972 10.6813  -2 
  -4  -8   4 86.3972 10.6813   1 
  -5  -8   2 284.996 22.7628  -2 
  -3  -8   4 284.996 22.7628   1 
  -2  -8   4 38.6049 7.25907   1 
  -1  -8   4 23.6185 7.00621   1 
   7   8   3 40.5359 11.0306  -2 
   0  -8   4 40.5359 11.0306   1 
   1  -8   4 152.222 12.4702   1 
   2  -8   4 38.6044 8.53321   1 
   9   8   8 14.0090 10.2584  -2 
   3  -8   4 14.0090 10.2584   1 
   4  -8   4 10.5751 7.69119   1 
   5  -8   4 23.8017 9.21384   1 
  11   8  13 50.0892 28.5608  -2 
   6  -8   4 50.0892 28.5608   1 
 -11  -7   4 2.02862 10.5449   1 
   1  -7  15 -0.9273 17.6215  -2 
 -10  -7   4 -0.9273 17.6215   1 
   0  -7  13 351.781 20.9986  -2 
  -9  -7   4 351.781 20.9986   1 
  -8  -7   4 4.07199 6.53803   1 
  -7  -7   4 0.13482 6.57914   1 
  -2  -7   8 356.704 14.7954  -2 
  -6  -7   4 356.704 14.7954   1 
  -5  -7   4 186.839 8.61236   1 
  -4  -7   4 13.9551 5.16215   1 
  -4  -7   3 55.4190 9.43080  -2 
  -3  -7   4 55.4190 9.43080   1 
  -5  -7   1 68.7268 26.8321  -2 
  -2  -7   4 68.7268 26.8321   1 
  -1  -7   4 73.8737 8.00693   1 
   0  -7   4 69.8408 8.66898   1 
   7   7   4 138.188 12.0275  -2 
   1  -7   4 138.188 12.0275   1 
   2  -7   4 98.7478 9.31437   1 
   3  -7   4 67.9241 8.48574   1 
   9   7   9 47.3056 12.2973  -2 
   4  -7   4 47.3056 12.2973   1 
   5  -7   4 -1.4508 8.37069   1 
   6  -7   4 98.6223 13.4022   1 
  11   7  14 -36.496 33.3982  -2 
   7  -7   4 -36.496 33.3982   1 
   3  -6  19 38.1945 25.9053  -2 
 -12  -6   4 38.1945 25.9053   1 
 -11  -6   4 44.6390 12.9118   1 
 -10  -6   4 8.64345 7.62873   1 
   1  -6  14 56.8137 15.1495  -2 
  -9  -6   4 56.8137 15.1495   1 
   0  -6  12 291.376 31.4912  -2 
  -8  -6   4 291.376 31.4912   1 
  -7  -6   4 116.411 11.0537   1 
  -6  -6   4 26.0561 7.08044   1 
  -2  -6   7 24.8680 6.11140  -2 
  -5  -6   4 24.8680 6.11140   1 
  -4  -6   4 9.06568 4.17366   1 
  -3  -6   4 46.6205 5.52182   1 
  -4  -6   2 139.698 9.10402  -2 
  -2  -6   4 139.698 9.10402   1 
  -1  -6   4 97.8968 7.56362   1 
   0  -6   4 104.444 8.86092   1 
   1  -6   4 682.938 16.1219   1 
   7   6   5 263.755 13.5064  -2 
   2  -6   4 263.755 13.5064   1 
   3  -6   4 33.7039 6.82815   1 
   4  -6   4 1.84168 5.74122   1 
   9   6  10 -0.9564 10.6340  -2 
   5  -6   4 -0.9564 10.6340   1 
   6  -6   4 1.92362 8.24031   1 
   7  -6   4 67.0375 15.1648   1 
  11   6  15 31.0154 34.4872  -2 
   8  -6   4 31.0154 34.4872   1 
 -12  -5   4 108.814 16.7693   1 
   3  -5  18 407.903 23.8368  -2 
 -11  -5   4 407.903 23.8368   1 
 -10  -5   4 86.5958 14.4831   1 
  -9  -5   4 15.1536 7.68897   1 
   1  -5  13 114.143 15.7129  -2 
  -8  -5   4 114.143 15.7129   1 
   0  -5  11 76.2862 23.8053  -2 
  -7  -5   4 76.2862 23.8053   1 
  -6  -5   4 26.9660 7.13942   1 
  -5  -5   4 7.60759 4.13834   1 
  -2  -5   6 248.579 9.34159  -2 
  -4  -5   4 248.579 9.34159   1 
  -3  -5   4 816.458 15.6067   1 
  -2  -5   4 379.169 10.3288   1 
  -4  -5   1 370.898 11.0681  -2 
  -1  -5   4 370.898 11.0681   1 
   0  -5   4 187.572 9.41749   1 
   1  -5   4 3.31610 4.18422   1 
   2  -5   4 168.563 9.34167   1 
   7   5   6 165.578 11.2251  -2 
   3  -5   4 165.578 11.2251   1 
   4  -5   4 52.7947 6.77344   1 
   5  -5   4 105.472 12.0186   1 
   9   5  11 226.988 15.0863  -2 
   6  -5   4 226.988 15.0863   1 
   7  -5   4 20.8400 11.1396   1 
   8  -5   4 101.049 16.6778   1 
  11   5  16 22.7553 26.8092  -2 
   9  -5   4 22.7553 26.8092   1 
 -11  -4   4 -0.5153 9.28600   1 
   3  -4  17 427.351 22.9617  -2 
 -10  -4   4 427.351 22.9617   1 
  -9  -4   4 31.2574 8.84517   1 
  -8  -4   4 227.150 11.1650   1 
   1  -4  12 522.444 19.9621  -2 
  -7  -4   4 522.444 19.9621   1 
   0  -4  10 197.233 35.9819  -2 
  -6  -4   4 197.233 35.9819   1 
  -5  -4   4 18.3203 4.83012   1 
  -4  -4   4 145.421 7.21351   1 
  -2  -4   5 218.519 8.49300  -2 
  -3  -4   4 218.519 8.49300   1 
  -2  -4   4 1209.94 19.1584   1 
  -1  -4   4 14.4955 4.00920   1 
   4   4   0 284.068 10.3761  -2 
   0  -4   4 284.068 10.3761   1 
   1  -4   4 147.095 7.51804   1 
   2  -4   4 64.2007 6.57203   1 
   3  -4   4 6.41562 4.43984   1 
   7   4   7 224.017 10.4262  -2 
   4  -4   4 224.017 10.4262   1 
   5  -4   4 7.43478 6.14405   1 
   6  -4   4 39.2670 7.99737   1 
   9   4  12 280.654 17.2979  -2 
   7  -4   4 280.654 17.2979   1 
   8  -4   4 49.2114 11.7338   1 
   9  -4   4 41.8802 11.5209   1 
 -11  -3   4 3.60637 12.3853   1 
 -10  -3   4 -0.0492 9.04253   1 
   3  -3  16 126.408 11.2318  -2 
  -9  -3   4 126.408 11.2318   1 
  -8  -3   4 10.3571 6.30412   1 
  -7  -3   4 173.509 10.0821   1 
   1  -3  11 736.360 20.8678  -2 
  -6  -3   4 736.360 20.8678   1 
  -5  -3   4 657.773 16.0569   1 
  -4  -3   4 293.196 11.0451   1 
  -3  -3   4 170.356 7.42338   1 
  -2  -3   4 6.09594 6.41028  -2 
  -2  -3   4 6.09594 6.41028   1 
  -1  -3   4 9.27884 4.58656   1 
   0  -3   4 0.21216 3.40927   1 
   4   3   1 674.784 14.2990  -2 
   1  -3   4 674.784 14.2990   1 
   2  -3   4 26.3592 4.92149   1 
   3  -3   4 493.216 11.6655   1 
   6   3   6 346.537 12.3278  -2 
   4  -3   4 346.537 12.3278   1 
   7   3   8 519.832 18.6133  -2 
   5  -3   4 519.832 18.6133   1 
   6  -3   4 -8.5404 5.64660   1 
   7  -3   4 75.5162 9.21780   1 
   9   3  13 22.9205 11.1380  -2 
   8  -3   4 22.9205 11.1380   1 
   9  -3   4 12.9020 9.83424   1 
  10  -3   4 7.65078 10.2788   1 
   5  -2  20 70.0464 26.7121  -2 
 -11  -2   4 70.0464 26.7121   1 
 -10  -2   4 31.5868 9.35312   1 
  -9  -2   4 31.5422 8.58708   1 
   3  -2  15 39.9026 11.0649  -2 
  -8  -2   4 39.9026 11.0649   1 
  -7  -2   4 -3.7740 5.15977   1 
  -6  -2   4 87.2610 8.33478   1 
   1  -2  10 114.572 10.3497  -2 
  -5  -2   4 114.572 10.3497   1 
  -4  -2   4 13.0111 4.39068   1 
  -3  -2   4 73.9737 6.96795   1 
  -2  -2   4 20.4198 4.07097   1 
  -2  -2   3 749.526 20.4246  -2 
  -1  -2   4 749.526 20.4246   1 
   0  -2   4 31.9350 3.77529   1 
   1  -2   4 106.304 7.01598   1 
   4   2   2 450.794 12.6913  -2 
   2  -2   4 450.794 12.6913   1 
   3  -2   4 768.383 16.1570   1 
   4  -2   4 90.4195 5.07582   1 
   6   2   7 9.48150 8.94130  -2 
   5  -2   4 9.48150 8.94130   1 
   7   2   9 96.0701 11.1458  -2 
   6  -2   4 96.0701 11.1458   1 
   7  -2   4 64.8078 8.04916   1 
   8  -2   4 40.4683 10.3649   1 
   9   2  14 18.6689 13.0822  -2 
   9  -2   4 18.6689 13.0822   1 
  10  -2   4 18.5093 10.7687   1 
  11  -2   4 144.621 18.4585   1 
   6  -1  21 168.971 21.5922  -2 
 -11  -1   4 168.971 21.5922   1 
   5  -1  19 246.726 35.7948  -2 
 -10  -1   4 246.726 35.7948   1 
  -9  -1   4 29.6609 8.17402   1 
  -8  -1   4 7.55342 7.37740   1 
   3  -1  14 168.383 14.6981  -2 
  -7  -1   4 168.383 14.6981   1 
  -6  -1   4 160.986 12.0684   1 
  -5  -1   4 44.5149 6.58380   1 
   1  -1   9 204.534 11.0254  -2 
  -4  -1   4 204.534 11.0254   1 
  -3  -1   4 841.794 14.6666   1 
  -2  -1   4 391.611 8.65413   1 
  -1  -1   4 381.566 8.50961   1 
  -2  -1   2 9999.99 296.476  -2 
   0  -1   4 9999.99 296.476   1 
   1  -1   4 -1.3841 3.18653   1 
   2  -1   4 116.663 5.61465   1 
   4   1   3 126.765 5.83350  -2 
   3  -1   4 126.765 5.83350   1 
   4  -1   4 705.208 13.0980   1 
   5  -1   4 54.5669 5.83665   1 
   6   1   8 113.635 14.9218  -2 
   6  -1   4 113.635 14.9218   1 
   7   1  10 635.100 26.1030  -2 
   7  -1   4 635.100 26.1030   1 
   8  -1   4 402.681 21.4676   1 
   9  -1   4 10.5622 9.82464   1 
   9   1  15 2.97260 13.0715  -2 
  10  -1   4 2.97260 13.0715   1 
  11  -1   4 39.5488 11.6140   1 
 -11   0   4 45.4677 13.0401   1 
   6   0  20 35.9761 17.5946  -2 
 -10   0   4 35.9761 17.5946   1 
   5   0  18 -33.543 30.6560  -2 
  -9   0   4 -33.543 30.6560   1 
  -8   0   4 9.11347 7.01913   1 
  -7   0   4 28.9788 7.58850   1 
   3   0  13 300.738 19.1718  -2 
  -6   0   4 300.738 19.1718   1 
  -5   0   4 1445.07 28.6753   1 
  -4   0   4 295.309 9.10808   1 
   1   0   8 6.97954 6.22718  -2 
  -3   0   4 6.97954 6.22718   1 
  -2   0   4 148.753 5.93958   1 
  -1   0   4 2.89354 2.71162   1 
   0   0   4 42.8280 3.36988   1 
  -2   0   1 32.5921 13.6230  -2 
   1   0   4 32.5921 13.6230   1 
   2   0   4 94.0904 5.66685   1 
   3   0   4 751.119 15.4644   1 
   4   0   4 4169.17 55.2056  -2 
   4   0   4 4169.17 55.2056   1 
   5   0   4 5.25715 4.00640   1 
   6   0   4 40.5385 5.61999   1 
   6   0   9 81.4726 7.95800  -2 
   7   0   4 81.4726 7.95800   1 
   7   0  11 375.899 26.9009  -2 
   8   0   4 375.899 26.9009   1 
   9   0   4 99.3094 14.0324   1 
  10   0   4 75.1207 13.0152   1 
   9   0  16 65.6579 17.2438  -2 
  11   0   4 65.6579 17.2438   1 
 -10   1   4 49.9174 13.3599   1 
   6   1  19 348.145 26.6574  -2 
  -9   1   4 348.145 26.6574   1 
  -8   1   4 53.4804 9.55758   1 
  -7   1   4 13.1892 7.48954   1 
  -6   1   4 5.80041 6.87192   1 
   3   1  12 546.240 19.3085  -2 
  -5   1   4 546.240 19.3085   1 
  -4   1   4 1418.87 24.5552   1 
  -3   1   4 18.4658 4.21197   1 
   1   1   7 65.8680 7.35120  -2 
  -2   1   4 65.8680 7.35120   1 
  -1   1   4 1039.82 15.4296   1 
   0   1   4 71.2665 4.51167   1 
   1   1   4 33.4020 4.12614   1 
  -2   1   0 984.238 28.2567  -2 
   2   1   4 984.238 28.2567   1 
   3   1   4 1127.60 16.7628   1 
   4   1   4 2430.46 31.9269   1 
   4  -1   5 950.103 18.3567  -2 
   5   1   4 950.103 18.3567   1 
   6   1   4 67.9576 7.04230   1 
   7   1   4 26.7619 6.63085   1 
   6  -1  10 32.8434 10.9643  -2 
   8   1   4 32.8434 10.9643   1 
   7  -1  12 172.127 28.0437  -2 
   9   1   4 172.127 28.0437   1 
  10   1   4 5.64780 8.89015   1 
  11   1   4 0.98809 9.92666   1 
   9  -1  17 143.324 21.2709  -2 
  12   1   4 143.324 21.2709   1 
 -10   2   4 51.6552 14.1625   1 
  -9   2   4 92.5021 15.0168   1 
   6   2  18 246.768 22.7731  -2 
  -8   2   4 246.768 22.7731   1 
  -7   2   4 20.1398 7.34543   1 
  -6   2   4 109.518 11.2561   1 
   4   2  13 113.504 30.6329  -2 
  -5   2   4 113.504 30.6329   1 
   3   2  11 31.2478 8.41914  -2 
  -4   2   4 31.2478 8.41914   1 
  -3   2   4 12.3376 4.54587   1 
  -2   2   4 4.65512 3.98199   1 
   1   2   6 1455.24 31.9578  -2 
  -1   2   4 1455.24 31.9578   1 
   0   2   4 971.130 15.3705   1 
   1   2   4 2420.15 30.0785   1 
  -1   2   1 42.1971 12.1776  -2 
   2   2   4 42.1971 12.1776   1 
   2  -2   1 397.320 27.3441  -2 
   3   2   4 397.320 27.3441   1 
   4   2   4 546.386 10.9361   1 
   5   2   4 591.538 11.7808   1 
   4  -2   6 16.9542 7.69211  -2 
   6   2   4 16.9542 7.69211   1 
   7   2   4 45.6938 6.59921   1 
   8   2   4 1.70234 5.62211   1 
   6  -2  11 141.295 13.9416  -2 
   9   2   4 141.295 13.9416   1 
   7  -2  13 293.919 26.5718  -2 
  10   2   4 293.919 26.5718   1 
  11   2   4 91.4758 14.9123   1 
  12   2   4 15.4981 10.8904   1 
  -9   3   4 65.2914 12.6523   1 
  -8   3   4 24.4734 9.96428   1 
   6   3  17 80.3713 13.6532  -2 
  -7   3   4 80.3713 13.6532   1 
  -6   3   4 165.505 10.8194   1 
  -5   3   4 28.1615 6.02955   1 
   4   3  12 538.002 21.2936  -2 
  -4   3   4 538.002 21.2936   1 
   3   3  10 182.532 9.95508  -2 
  -3   3   4 182.532 9.95508   1 
  -2   3   4 40.2950 4.97977   1 
  -1   3   4 199.168 7.35320   1 
   1   3   5 405.725 11.1781  -2 
   0   3   4 405.725 11.1781   1 
   1   3   4 688.338 13.8400   1 
   2   3   4 1015.37 17.5302   1 
  -1   3   0 268.153 24.3756  -2 
   3   3   4 268.153 24.3756   1 
   4   3   4 7.32100 3.92751   1 
   5   3   4 105.984 6.10269   1 
   6   3   4 41.4352 4.82916   1 
   4  -3   7 3.16758 4.35383  -2 
   7   3   4 3.16758 4.35383   1 
   8   3   4 217.545 11.8153   1 
   9   3   4 66.4684 9.25092   1 
   6  -3  12 89.2820 13.2877  -2 
  10   3   4 89.2820 13.2877   1 
   7  -3  14 189.284 35.7609  -2 
  11   3   4 189.284 35.7609   1 
  12   3   4 39.3268 15.9689   1 
   8   4  21 -2.2725 20.2215  -2 
  -9   4   4 -2.2725 20.2215   1 
  -8   4   4 19.6579 11.5934   1 
  -7   4   4 63.1002 10.9075   1 
   6   4  16 119.035 13.1317  -2 
  -6   4   4 119.035 13.1317   1 
  -5   4   4 0.15772 6.16226   1 
  -4   4   4 144.927 9.71214   1 
   4   4  11 330.324 17.5553  -2 
  -3   4   4 330.324 17.5553   1 
   3   4   9 341.312 13.3881  -2 
  -2   4   4 341.312 13.3881   1 
  -1   4   4 0.34921 3.58484   1 
   0   4   4 8.17906 3.32674   1 
   1   4   4 77.0346 4.52247  -2 
   1   4   4 77.0346 4.52247   1 
   2   4   4 630.163 11.9788   1 
   3   4   4 33.4116 5.59445   1 
   1  -4   1 96.0714 11.8862  -2 
   4   4   4 96.0714 11.8862   1 
   5   4   4 441.423 11.6343   1 
   6   4   4 258.650 9.57755   1 
   7   4   4 2.25859 4.49486   1 
   4  -4   8 186.657 9.15501  -2 
   8   4   4 186.657 9.15501   1 
   9   4   4 7.57530 6.83996   1 
  10   4   4 8.13655 6.67979   1 
   6  -4  13 26.7207 20.5343  -2 
  11   4   4 26.7207 20.5343   1 
   7  -4  15 -30.067 46.2150  -2 
  12   4   4 -30.067 46.2150   1 
   8   5  20 -10.068 23.4022  -2 
  -8   5   4 -10.068 23.4022   1 
  -7   5   4 11.3893 8.73054   1 
  -6   5   4 6.62301 7.59650   1 
   6   5  15 37.2902 8.76724  -2 
  -5   5   4 37.2902 8.76724   1 
  -4   5   4 64.9209 8.11337   1 
  -3   5   4 4.73290 5.10711   1 
   4   5  10 318.859 15.1751  -2 
  -2   5   4 318.859 15.1751   1 
   3   5   8 26.7692 9.35044  -2 
  -1   5   4 26.7692 9.35044   1 
   0   5   4 296.298 9.31592   1 
   1   5   4 415.020 10.0133   1 
   1   5   3 220.801 7.96726  -2 
   2   5   4 220.801 7.96726   1 
   3   5   4 291.122 8.70372   1 
   4   5   4 138.646 7.72832   1 
   1  -5   2 89.9682 9.12349  -2 
   5   5   4 89.9682 9.12349   1 
   6   5   4 332.963 10.9542   1 
   7   5   4 163.741 8.90722   1 
   8   5   4 114.005 8.76390   1 
   4  -5   9 768.942 21.1437  -2 
   9   5   4 768.942 21.1437   1 
  10   5   4 140.804 10.9473   1 
  11   5   4 -1.5984 7.63143   1 
   6  -5  14 -18.173 19.5790  -2 
  12   5   4 -18.173 19.5790   1 
  -8   6   4 22.0325 13.3569   1 
   8   6  19 145.411 20.1050  -2 
  -7   6   4 145.411 20.1050   1 
  -6   6   4 -4.4574 7.99460   1 
  -5   6   4 21.5615 8.21856   1 
   6   6  14 112.813 10.2326  -2 
  -4   6   4 112.813 10.2326   1 
  -3   6   4 553.479 16.5623   1 
  -2   6   4 38.2627 6.97053   1 
   4   6   9 171.222 10.7501  -2 
  -1   6   4 171.222 10.7501   1 
   3   6   7 93.0405 30.2164  -2 
   0   6   4 93.0405 30.2164   1 
   1   6   4 166.169 7.64090   1 
   2   6   4 32.6857 4.80926   1 
   1   6   2 68.8587 6.94747  -2 
   3   6   4 68.8587 6.94747   1 
   4   6   4 -3.2226 3.79249   1 
   5   6   4 271.501 9.84793   1 
   1  -6   3 3.63197 8.74186  -2 
   6   6   4 3.63197 8.74186   1 
   7   6   4 121.775 8.57618   1 
   8   6   4 39.8247 6.35089   1 
   9   6   4 124.958 11.5590   1 
   4  -6  10 395.679 22.5862  -2 
  10   6   4 395.679 22.5862   1 
  11   6   4 191.064 16.3149   1 
  12   6   4 3.13022 8.60031   1 
   6  -6  15 54.5250 23.6276  -2 
  13   6   4 54.5250 23.6276   1 
   9   7  20 68.3736 27.2934  -2 
  -7   7   4 68.3736 27.2934   1 
   8   7  18 19.5950 18.9395  -2 
  -6   7   4 19.5950 18.9395   1 
  -5   7   4 9.05118 9.08934   1 
  -4   7   4 4.23599 5.83046   1 
   6   7  13 166.035 10.7179  -2 
  -3   7   4 166.035 10.7179   1 
  -2   7   4 462.115 15.5091   1 
  -1   7   4 -0.7188 5.66502   1 
   4   7   8 592.852 16.5418  -2 
   0   7   4 592.852 16.5418   1 
   1   7   4 180.816 8.76407   1 
   2   7   4 -1.9597 3.89987   1 
   3   7   4 51.9324 6.15956   1 
   1   7   1 68.8389 10.7061  -2 
   4   7   4 68.8389 10.7061   1 
   5   7   4 86.1522 8.23114   1 
   6   7   4 345.253 11.8403   1 
   1  -7   4 182.455 10.8446  -2 
   7   7   4 182.455 10.8446   1 
   8   7   4 12.9829 7.72176   1 
   9   7   4 4.56865 7.05726   1 
   3  -7   9 100.323 22.0302  -2 
  10   7   4 100.323 22.0302   1 
   4  -7  11 82.2953 19.0296  -2 
  11   7   4 82.2953 19.0296   1 
  12   7   4 26.0233 10.3213   1 
   9   8  19 10.5546 18.4347  -2 
  -6   8   4 10.5546 18.4347   1 
   8   8  17 26.1063 17.9077  -2 
  -5   8   4 26.1063 17.9077   1 
  -4   8   4 0.17210 8.30344   1 
  -3   8   4 3.39971 6.28295   1 
   6   8  12 -1.4765 8.73982  -2 
  -2   8   4 -1.4765 8.73982   1 
  -1   8   4 28.5394 7.35870   1 
   0   8   4 36.1052 7.23064   1 
   4   8   7 86.6179 9.95880  -2 
   1   8   4 86.6179 9.95880   1 
   2   8   4 119.473 8.61997   1 
   3   8   4 -0.1265 5.20299   1 
   4   8   4 77.1623 7.48385   1 
   1   8   0 2.82240 11.7726  -2 
   5   8   4 2.82240 11.7726   1 
   6   8   4 -2.1817 5.81844   1 
   7   8   4 44.1445 6.83306   1 
   1  -8   5 93.8893 13.6090  -2 
   8   8   4 93.8893 13.6090   1 
   9   8   4 56.7254 11.9544   1 
  10   8   4 26.8141 8.43445   1 
   3  -8  10 64.0977 24.4906  -2 
  11   8   4 64.0977 24.4906   1 
   4  -8  12 21.0975 19.7444  -2 
  12   8   4 21.0975 19.7444   1 
   9   9  18 21.7132 21.7387  -2 
  -5   9   4 21.7132 21.7387   1 
   8   9  16 5.63126 20.4738  -2 
  -4   9   4 5.63126 20.4738   1 
  -3   9   4 13.7256 7.32406   1 
  -2   9   4 5.10129 6.69398   1 
   6   9  11 104.260 11.1634  -2 
  -1   9   4 104.260 11.1634   1 
   0   9   4 4.34370 6.38302   1 
   1   9   4 6.70201 5.95586   1 
   4   9   6 72.9712 10.7951  -2 
   2   9   4 72.9712 10.7951   1 
   3   9   4 167.968 10.3836   1 
   4   9   4 1.95532 5.75709   1 
   5   9   4 160.233 10.5727   1 
  -1  -9   1 120.445 16.1354  -2 
   6   9   4 120.445 16.1354   1 
   7   9   4 9.84494 7.28371   1 
   8   9   4 0.93605 8.00700   1 
   1  -9   6 118.280 14.1318  -2 
   9   9   4 118.280 14.1318   1 
  10   9   4 5.68707 7.52073   1 
  11   9   4 82.6389 14.3772   1 
   3  -9  11 112.988 23.0529  -2 
  12   9   4 112.988 23.0529   1 
   9  10  17 46.8359 22.3634  -2 
  -4  10   4 46.8359 22.3634   1 
   8  10  15 6.42050 20.1330  -2 
  -3  10   4 6.42050 20.1330   1 
  -2  10   4 8.94398 8.81352   1 
  -1  10   4 157.190 15.2250   1 
   6  10  10 79.1478 11.0680  -2 
   0  10   4 79.1478 11.0680   1 
   1  10   4 103.476 9.81630   1 
   2  10   4 9.75528 6.47242   1 
   4  10   5 232.520 13.5969  -2 
   3  10   4 232.520 13.5969   1 
   4  10   4 157.687 11.2386   1 
   5  10   4 25.5351 7.18342   1 
   6  10   4 4.07511 6.25189   1 
  -1 -10   2 185.013 17.3978  -2 
   7  10   4 185.013 17.3978   1 
   8  10   4 23.9269 7.88151   1 
   9  10   4 19.0913 9.22796   1 
   1 -10   7 103.414 14.2178  -2 
  10  10   4 103.414 14.2178   1 
  11  10   4 100.378 13.1721   1 
  12  10   4 191.187 20.5084   1 
   9  11  16 104.483 23.1889  -2 
  -3  11   4 104.483 23.1889   1 
   8  11  14 151.237 31.6602  -2 
  -2  11   4 151.237 31.6602   1 
  -1  11   4 124.703 13.9600   1 
   0  11   4 138.912 14.2625   1 
   6  11   9 360.987 18.2039  -2 
   1  11   4 360.987 18.2039   1 
   2  11   4 55.8841 8.45898   1 
   3  11   4 124.049 10.4984   1 
   4  11   4 60.7259 10.2018  -2 
   4  11   4 60.7259 10.2018   1 
   5  11   4 53.7182 8.23579   1 
   6  11   4 -0.6229 5.95521   1 
  -2 -11   1 135.932 47.4801  -2 
   7  11   4 135.932 47.4801   1 
  -1 -11   3 210.746 19.2396  -2 
   8  11   4 210.746 19.2396   1 
   9  11   4 19.9111 9.69128   1 
  10  11   4 6.51746 8.94065   1 
   1 -11   8 42.9099 14.1073  -2 
  11  11   4 42.9099 14.1073   1 
   8  12  13 172.858 62.1548  -2 
  -1  12   4 172.858 62.1548   1 
   0  12   4 53.0259 11.2992   1 
   7  12  10 397.568 54.2291  -2 
   1  12   4 397.568 54.2291   1 
   6  12   8 105.925 14.9803  -2 
   2  12   4 105.925 14.9803   1 
   3  12   4 136.411 13.8142   1 
   4  12   4 283.061 14.7160   1 
   4  12   3 151.129 12.6295  -2 
   5  12   4 151.129 12.6295   1 
   6  12   4 1.18649 7.73171   1 
   7  12   4 9.84536 8.09896   1 
  -2 -12   2 70.3484 21.8394  -2 
   8  12   4 70.3484 21.8394   1 
  -1 -12   4 50.1628 18.3834  -2 
   9  12   4 50.1628 18.3834   1 
  10  12   4 30.7768 10.7758   1 
  11  12   4 -11.307 9.97077   1 
   8  13  12 55.0147 36.1859  -2 
   0  13   4 55.0147 36.1859   1 
   1  13   4 3.33506 9.36140   1 
   7  13   9 41.8201 34.7132  -2 
   2  13   4 41.8201 34.7132   1 
   6  13   7 63.0565 14.9496  -2 
   3  13   4 63.0565 14.9496   1 
   4  13   4 96.1430 12.7328   1 
   5  13   4 53.7844 10.6343   1 
   4  13   2 3.91925 13.7527  -2 
   6  13   4 3.91925 13.7527   1 
   7  13   4 11.4182 8.12721   1 
   8  13   4 7.00083 8.67943   1 
  -2 -13   3 53.1846 19.5048  -2 
   9  13   4 53.1846 19.5048   1 
   7  14   8 -1.6326 24.7186  -2 
   3  14   4 -1.6326 24.7186   1 
   6  14   6 18.6141 15.5198  -2 
   4  14   4 18.6141 15.5198   1 
   5  14   4 21.8015 11.6669   1 
   6  14   4 -3.8106 9.93747   1 
   4  14   1 18.3286 11.5090  -2 
   7  14   4 18.3286 11.5090   1 
   8  14   4 9.37954 9.72919   1 
  -6 -13   5 41.6376 11.8906   1 
  -5 -13   5 68.4754 13.2652   1 
  -8 -13   1 45.3266 13.2801  -2 
  -4 -13   5 45.3266 13.2801   1 
  -3 -13   5 11.3717 8.95535   1 
  -2 -13   5 12.7530 9.04600   1 
  -8 -12   5 -2.5254 9.40632   1 
  -5 -12   7 123.928 25.9932  -2 
  -7 -12   5 123.928 25.9932   1 
  -6 -12   5 37.6162 17.6310  -2 
  -6 -12   5 37.6162 17.6310   1 
  -5 -12   5 2.85854 9.50389   1 
  -4 -12   5 11.8048 9.91033   1 
   8  12   0 66.6349 11.1828  -2 
  -3 -12   5 66.6349 11.1828   1 
  -2 -12   5 45.1529 9.87923   1 
  -1 -12   5 75.9658 11.6566   1 
  10  12   5 84.4341 16.8454  -2 
   0 -12   5 84.4341 16.8454   1 
  11  12   7 -3.3843 37.2017  -2 
   1 -12   5 -3.3843 37.2017   1 
  -3 -11  11 38.2278 14.2326  -2 
  -9 -11   5 38.2278 14.2326   1 
  -8 -11   5 12.1723 9.40329   1 
  -7 -11   5 37.6889 10.8475   1 
  -5 -11   6 35.1023 22.0158  -2 
  -6 -11   5 35.1023 22.0158   1 
  -6 -11   4 43.4611 16.9613  -2 
  -5 -11   5 43.4611 16.9613   1 
  -4 -11   5 16.2651 7.95381   1 
  -3 -11   5 11.7902 7.77713   1 
   8  11   1 77.3353 12.1716  -2 
  -2 -11   5 77.3353 12.1716   1 
  -1 -11   5 148.902 13.9452   1 
   0 -11   5 51.9226 9.55900   1 
  10  11   6 17.7456 13.7740  -2 
   1 -11   5 17.7456 13.7740   1 
  11  11   8 31.7019 53.6863  -2 
   2 -11   5 31.7019 53.6863   1 
   3 -11   5 5.40434 10.4131   1 
 -10 -10   5 97.1765 14.1157   1 
  -9 -10   5 12.0365 9.55771   1 
  -3 -10  10 31.8448 12.9898  -2 
  -8 -10   5 31.8448 12.9898   1 
  -7 -10   5 -6.8081 8.10825   1 
  -6 -10   5 143.156 14.4890   1 
  -5 -10   5 549.273 27.4643  -2 
  -5 -10   5 549.273 27.4643   1 
  -6 -10   3 316.070 18.8472  -2 
  -4 -10   5 316.070 18.8472   1 
  -3 -10   5 35.6623 8.09925   1 
  -2 -10   5 171.915 12.2727   1 
   8  10   2 7.41523 9.78478  -2 
  -1 -10   5 7.41523 9.78478   1 
   0 -10   5 124.581 11.4204   1 
   1 -10   5 49.5600 9.89647   1 
  10  10   7 11.4322 12.8369  -2 
   2 -10   5 11.4322 12.8369   1 
   3 -10   5 4.64027 9.47718   1 
   4 -10   5 66.7012 12.7946   1 
 -11  -9   5 47.3981 11.7059   1 
  -1  -9  14 181.349 22.8609  -2 
 -10  -9   5 181.349 22.8609   1 
  -9  -9   5 135.115 12.2933   1 
  -8  -9   5 99.6663 10.9941   1 
  -3  -9   9 -3.5128 7.01794  -2 
  -7  -9   5 -3.5128 7.01794   1 
  -6  -9   5 29.2366 7.79258   1 
  -5  -9   5 64.3496 7.75050   1 
  -5  -9   4 418.301 16.1218  -2 
  -4  -9   5 418.301 16.1218   1 
  -6  -9   2 241.829 18.2204  -2 
  -3  -9   5 241.829 18.2204   1 
  -2  -9   5 4.46330 6.71415   1 
  -1  -9   5 248.266 13.2855   1 
   8   9   3 168.545 12.4137  -2 
   0  -9   5 168.545 12.4137   1 
   1  -9   5 -4.2581 6.84766   1 
   2  -9   5 46.5979 8.93313   1 
  10   9   8 34.3612 14.5564  -2 
   3  -9   5 34.3612 14.5564   1 
   4  -9   5 9.06848 8.73588   1 
   5  -9   5 42.6140 10.9299   1 
 -11  -8   5 -10.872 8.75204   1 
   0  -8  15 -12.627 18.2867  -2 
 -10  -8   5 -12.627 18.2867   1 
  -1  -8  13 134.335 17.8856  -2 
  -9  -8   5 134.335 17.8856   1 
  -8  -8   5 79.8776 10.4240   1 
  -7  -8   5 4.55449 7.28092   1 
  -3  -8   8 131.696 11.2456  -2 
  -6  -8   5 131.696 11.2456   1 
  -5  -8   5 179.083 10.0231   1 
  -4  -8   5 -6.3709 5.12919   1 
  -5  -8   3 14.5787 10.3656  -2 
  -3  -8   5 14.5787 10.3656   1 
  -6  -8   1 12.1362 20.4688  -2 
  -2  -8   5 12.1362 20.4688   1 
  -1  -8   5 44.8292 7.72456   1 
   0  -8   5 173.052 12.8339   1 
   8   8   4 93.4846 12.7444  -2 
   1  -8   5 93.4846 12.7444   1 
   2  -8   5 57.8187 8.43960   1 
   3  -8   5 147.883 11.1422   1 
  10   8   9 75.1484 14.1814  -2 
   4  -8   5 75.1484 14.1814   1 
   5  -8   5 7.81090 8.95605   1 
   6  -8   5 27.3538 9.65379   1 
 -11  -7   5 17.9191 11.6402   1 
 -10  -7   5 10.7820 8.63516   1 
   0  -7  14 -17.843 15.4506  -2 
  -9  -7   5 -17.843 15.4506   1 
  -1  -7  12 68.9378 13.7565  -2 
  -8  -7   5 68.9378 13.7565   1 
  -7  -7   5 182.491 13.0394   1 
  -6  -7   5 85.9713 9.84884   1 
  -3  -7   7 19.3011 7.22478  -2 
  -5  -7   5 19.3011 7.22478   1 
  -4  -7   5 -1.4667 4.58044   1 
  -3  -7   5 13.2308 5.07760   1 
  -5  -7   2 57.9278 9.60268  -2 
  -2  -7   5 57.9278 9.60268   1 
  -1  -7   5 18.4112 6.09805   1 
   0  -7   5 102.748 9.78106   1 
   1  -7   5 3.91516 6.68128   1 
   8   7   5 156.595 13.5347  -2 
   2  -7   5 156.595 13.5347   1 
   3  -7   5 41.6585 7.99432   1 
   4  -7   5 -16.796 6.55218   1 
  10   7  10 75.6520 14.5753  -2 
   5  -7   5 75.6520 14.5753   1 
   6  -7   5 50.0575 11.7544   1 
   7  -7   5 2.50095 11.7365   1 
   2  -6  18 33.7814 12.5731  -2 
 -11  -6   5 33.7814 12.5731   1 
 -10  -6   5 14.0080 8.44169   1 
  -9  -6   5 32.1888 8.33415   1 
   0  -6  13 135.394 16.5031  -2 
  -8  -6   5 135.394 16.5031   1 
  -1  -6  11 171.871 24.5881  -2 
  -7  -6   5 171.871 24.5881   1 
  -6  -6   5 17.0814 6.46535   1 
  -5  -6   5 37.9912 5.77080   1 
  -3  -6   6 159.647 8.86330  -2 
  -4  -6   5 159.647 8.86330   1 
  -3  -6   5 35.1201 5.46006   1 
  -2  -6   5 234.882 9.26626   1 
  -5  -6   1 104.649 9.20123  -2 
  -1  -6   5 104.649 9.20123   1 
   0  -6   5 76.6623 8.25282   1 
   1  -6   5 188.811 9.95223   1 
   2  -6   5 14.4214 6.20270   1 
   8   6   6 1.07757 10.3081  -2 
   3  -6   5 1.07757 10.3081   1 
   4  -6   5 9.94983 6.46906   1 
   5  -6   5 33.6742 9.57131   1 
  10   6  11 310.052 17.9270  -2 
   6  -6   5 310.052 17.9270   1 
   7  -6   5 37.9398 13.3677   1 
   8  -6   5 15.5206 13.1451   1 
 -11  -5   5 -0.6506 10.5939   1 
   2  -5  17 25.6817 12.7910  -2 
 -10  -5   5 25.6817 12.7910   1 
  -9  -5   5 21.4151 7.65583   1 
  -8  -5   5 91.0000 10.0944   1 
   0  -5  12 967.964 27.1839  -2 
  -7  -5   5 967.964 27.1839   1 
  -1  -5  10 254.047 20.2355  -2 
  -6  -5   5 254.047 20.2355   1 
  -5  -5   5 79.5428 6.97330   1 
  -4  -5   5 32.0846 5.17940   1 
  -3  -5   5 7.42452 5.84124  -2 
  -3  -5   5 7.42452 5.84124   1 
  -2  -5   5 17.6977 4.28340   1 
  -1  -5   5 127.050 7.63057   1 
   5   5   0 1155.83 22.7315  -2 
   0  -5   5 1155.83 22.7315   1 
   1  -5   5 1123.16 20.5583   1 
   2  -5   5 465.382 13.2947   1 
   7   5   5 72.6928 38.0597  -2 
   3  -5   5 72.6928 38.0597   1 
   8   5   7 13.7081 9.50032  -2 
   4  -5   5 13.7081 9.50032   1 
   5  -5   5 68.6120 10.4250   1 
   6  -5   5 37.9995 9.30014   1 
  10   5  12 269.478 20.8045  -2 
   7  -5   5 269.478 20.8045   1 
   8  -5   5 10.2736 12.2298   1 
   9  -5   5 122.216 19.2652   1 
 -11  -4   5 66.0079 13.5935   1 
 -10  -4   5 41.5901 11.9951   1 
   2  -4  16 -21.825 10.3175  -2 
  -9  -4   5 -21.825 10.3175   1 
  -8  -4   5 100.535 10.6214   1 
  -7  -4   5 11.2170 6.23778   1 
   0  -4  11 379.428 15.4925  -2 
  -6  -4   5 379.428 15.4925   1 
  -1  -4   9 44.9580 25.6988  -2 
  -5  -4   5 44.9580 25.6988   1 
  -4  -4   5 184.315 8.28801   1 
  -3  -4   5 467.670 11.1889   1 
  -3  -4   4 270.209 11.5241  -2 
  -2  -4   5 270.209 11.5241   1 
  -1  -4   5 7.01639 3.50915   1 
   0  -4   5 10.7609 4.00682   1 
   5   4   1 523.336 12.5890  -2 
   1  -4   5 523.336 12.5890   1 
   2  -4   5 1030.13 20.6019   1 
   3  -4   5 239.577 10.2766   1 
   4  -4   5 139.432 8.88975   1 
   8   4   8 16.6123 12.6453  -2 
   5  -4   5 16.6123 12.6453   1 
   6  -4   5 91.9513 10.1532   1 
   7  -4   5 41.3427 9.14187   1 
  10   4  13 165.132 16.5100  -2 
   8  -4   5 165.132 16.5100   1 
   9  -4   5 11.1908 11.1371   1 
   4  -3  20 74.0423 33.4302  -2 
 -11  -3   5 74.0423 33.4302   1 
 -10  -3   5 26.0603 10.6596   1 
  -9  -3   5 3.75968 6.20091   1 
   2  -3  15 147.600 11.6872  -2 
  -8  -3   5 147.600 11.6872   1 
  -7  -3   5 304.230 12.0662   1 
  -6  -3   5 91.8149 7.91876   1 
   0  -3  10 0.08517 8.64508  -2 
  -5  -3   5 0.08517 8.64508   1 
  -1  -3   8 8.72949 21.7847  -2 
  -4  -3   5 8.72949 21.7847   1 
  -3  -3   5 9.15903 3.91006   1 
  -2  -3   5 55.6361 4.67546   1 
  -3  -3   3 1533.37 30.3902  -2 
  -1  -3   5 1533.37 30.3902   1 
   0  -3   5 224.511 7.50176   1 
   1  -3   5 8.75058 4.22181   1 
   5   3   2 0.56505 7.27136  -2 
   2  -3   5 0.56505 7.27136   1 
   3  -3   5 62.8612 6.11851   1 
   4  -3   5 7.14584 4.07897   1 
   7   3   7 62.3489 15.9510  -2 
   5  -3   5 62.3489 15.9510   1 
   8   3   9 74.9965 13.5226  -2 
   6  -3   5 74.9965 13.5226   1 
   7  -3   5 78.0602 9.63127   1 
   8  -3   5 106.991 13.9039   1 
  10   3  14 202.721 17.9041  -2 
   9  -3   5 202.721 17.9041   1 
  10  -3   5 86.1093 14.8573   1 
   5  -2  21 -22.282 26.5209  -2 
 -11  -2   5 -22.282 26.5209   1 
   4  -2  19 -25.838 16.9072  -2 
 -10  -2   5 -25.838 16.9072   1 
  -9  -2   5 71.0523 9.53093   1 
  -8  -2   5 74.1398 9.37182   1 
   2  -2  14 449.494 17.3849  -2 
  -7  -2   5 449.494 17.3849   1 
  -6  -2   5 101.327 9.50390   1 
  -5  -2   5 20.6082 5.40937   1 
   0  -2   9 502.679 16.3535  -2 
  -4  -2   5 502.679 16.3535   1 
  -3  -2   5 294.405 10.9271   1 
  -2  -2   5 17.1787 4.01584   1 
  -1  -2   5 149.458 7.18180   1 
  -3  -2   2 7.10860 6.95585  -2 
   0  -2   5 7.10860 6.95585   1 
   1  -2   5 132.458 6.99230   1 
   2  -2   5 278.830 8.26755   1 
   5   2   3 528.617 14.7714  -2 
   3  -2   5 528.617 14.7714   1 
   4  -2   5 -0.9865 4.21498   1 
   5  -2   5 -3.7453 4.52950   1 
   7   2   8 52.3345 10.3379  -2 
   6  -2   5 52.3345 10.3379   1 
   8   2  10 157.573 17.8425  -2 
   7  -2   5 157.573 17.8425   1 
   8  -2   5 136.888 14.6057   1 
   9  -2   5 24.2905 10.7138   1 
  10   2  15 48.3086 14.3041  -2 
  10  -2   5 48.3086 14.3041   1 
  11  -2   5 12.9117 11.7953   1 
 -11  -1   5 16.1909 9.80375   1 
   5  -1  20 64.0400 17.9367  -2 
 -10  -1   5 64.0400 17.9367   1 
   4  -1  18 85.0949 40.4201  -2 
  -9  -1   5 85.0949 40.4201   1 
  -8  -1   5 60.6721 9.55147   1 
  -7  -1   5 48.7001 10.0132   1 
   2  -1  13 185.691 13.6866  -2 
  -6  -1   5 185.691 13.6866   1 
  -5  -1   5 243.414 11.0609   1 
  -4  -1   5 22.4921 4.64848   1 
   0  -1   8 18.7595 6.26191  -2 
  -3  -1   5 18.7595 6.26191   1 
  -2  -1   5 260.339 8.04913   1 
  -1  -1   5 64.5904 5.16572   1 
   0  -1   5 273.547 8.71103   1 
  -3  -1   1 157.511 11.6502  -2 
   1  -1   5 157.511 11.6502   1 
   2  -1   5 0.94138 3.22793   1 
   3  -1   5 549.553 11.3679   1 
   5   1   4 979.461 16.7529  -2 
   4  -1   5 979.461 16.7529   1 
   5  -1   5 76.6731 5.27252   1 
   6  -1   5 20.1471 5.31918   1 
   7   1   9 79.3113 16.5310  -2 
   7  -1   5 79.3113 16.5310   1 
   8   1  11 15.7596 17.5877  -2 
   8  -1   5 15.7596 17.5877   1 
   9  -1   5 9.71470 8.62735   1 
  10  -1   5 18.5103 10.0444   1 
  10   1  16 121.271 18.0936  -2 
  11  -1   5 121.271 18.0936   1 
 -11   0   5 21.3793 21.2037   1 
 -10   0   5 110.544 15.7961   1 
   5   0  19 13.4787 16.5882  -2 
  -9   0   5 13.4787 16.5882   1 
  -8   0   5 -8.7659 7.34387   1 
  -7   0   5 5.58281 6.59339   1 
  -6   0   5 169.451 12.0255   1 
   2   0  12 103.624 13.5811  -2 
  -5   0   5 103.624 13.5811   1 
  -4   0   5 158.117 7.48697   1 
  -3   0   5 193.606 7.28053   1 
   0   0   7 13.0720 5.38587  -2 
  -2   0   5 13.0720 5.38587   1 
  -1   0   5 2746.73 40.2392   1 
   0   0   5 153.847 5.83115   1 
   1   0   5 19.8327 3.41581   1 
   3   0   0 81.8161 8.06718  -2 
   2   0   5 81.8161 8.06718   1 
   3   0   5 -1.2303 3.73865   1 
   4   0   5 536.629 12.1071   1 
   5   0   5 451.448 10.8203  -2 
   5   0   5 451.448 10.8203   1 
   6   0   5 78.7207 7.23102   1 
   7   0   5 512.716 14.8762   1 
   7   0  10 165.091 18.9911  -2 
   8   0   5 165.091 18.9911   1 
   8   0  12 146.892 20.3624  -2 
   9   0   5 146.892 20.3624   1 
  10   0   5 0.29784 9.95345   1 
  11   0   5 -19.525 9.15202   1 
 -10   1   5 -0.3674 10.9554   1 
  -9   1   5 4.27597 9.58223   1 
   5   1  18 50.2573 18.3440  -2 
  -8   1   5 50.2573 18.3440   1 
  -7   1   5 5.98841 7.51943   1 
  -6   1   5 176.807 13.7014   1 
  -5   1   5 304.515 11.5852   1 
   2   1  11 543.249 17.6774  -2 
  -4   1   5 543.249 17.6774   1 
  -3   1   5 4.36201 3.45016   1 
  -2   1   5 53.8079 4.75088   1 
   0   1   6 262.091 9.81190  -2 
  -1   1   5 262.091 9.81190   1 
   0   1   5 2234.49 28.4506   1 
   1   1   5 47.9987 5.21403   1 
   2   1   5 138.659 6.58467   1 
   3  -1   1 1690.89 43.6412  -2 
   3   1   5 1690.89 43.6412   1 
   4   1   5 695.617 12.8487   1 
   5   1   5 155.431 7.98108   1 
   5  -1   6 13.6203 6.71963  -2 
   6   1   5 13.6203 6.71963   1 
   7   1   5 153.663 10.3675   1 
   8   1   5 222.663 11.9849   1 
   7  -1  11 449.688 24.1725  -2 
   9   1   5 449.688 24.1725   1 
   8  -1  13 73.2221 22.6887  -2 
  10   1   5 73.2221 22.6887   1 
  11   1   5 -6.5861 10.4024   1 
  12   1   5 17.2653 12.0017   1 
   7   2  22 85.6496 22.8363  -2 
 -10   2   5 85.6496 22.8363   1 
  -9   2   5 33.7884 12.4746   1 
  -8   2   5 15.5499 8.73467   1 
   5   2  17 81.0332 13.9807  -2 
  -7   2   5 81.0332 13.9807   1 
  -6   2   5 6.29764 5.95423   1 
  -5   2   5 202.501 10.4487   1 
  -4   2   5 963.433 24.2649   1 
   2   2  10 67.3440 9.32132  -2 
  -3   2   5 67.3440 9.32132   1 
  -2   2   5 307.100 11.8436   1 
  -1   2   5 36.1637 4.90609   1 
   0   2   5 120.628 5.56800  -2 
   0   2   5 120.628 5.56800   1 
   1   2   5 11.1138 3.20888   1 
   2   2   5 34.4943 3.77021   1 
  -2   2   0 141.046 13.9710  -2 
   3   2   5 141.046 13.9710   1 
   3  -2   2 767.375 29.4430  -2 
   4   2   5 767.375 29.4430   1 
   5   2   5 41.4832 4.51123   1 
   6   2   5 16.2085 4.90460   1 
   5  -2   7 -1.8999 8.42455  -2 
   7   2   5 -1.8999 8.42455   1 
   8   2   5 7.75540 5.97052   1 
   9   2   5 -0.7086 6.87807   1 
   7  -2  12 27.2453 15.9370  -2 
  10   2   5 27.2453 15.9370   1 
   8  -2  14 57.0703 32.9916  -2 
  11   2   5 57.0703 32.9916   1 
  12   2   5 13.0505 11.0863   1 
   7   3  21 89.9309 20.7163  -2 
  -9   3   5 89.9309 20.7163   1 
  -8   3   5 16.7027 10.2693   1 
  -7   3   5 -6.5415 6.89967   1 
   5   3  16 22.7932 13.1627  -2 
  -6   3   5 22.7932 13.1627   1 
  -5   3   5 12.0860 5.70379   1 
  -4   3   5 8.73226 5.21243   1 
   3   3  11 463.622 31.4449  -2 
  -3   3   5 463.622 31.4449   1 
   2   3   9 59.8723 8.44996  -2 
  -2   3   5 59.8723 8.44996   1 
  -1   3   5 464.367 11.7719   1 
   0   3   5 625.072 11.8157   1 
   0   3   4 416.705 10.6209  -2 
   1   3   5 416.705 10.6209   1 
   2   3   5 16.0944 3.70302   1 
   3   3   5 115.171 5.99111   1 
   2  -3   1 466.891 15.0953  -2 
   4   3   5 466.891 15.0953   1 
   5   3   5 68.9177 5.60759   1 
   6   3   5 -7.2572 3.42504   1 
   7   3   5 128.948 6.63964   1 
   5  -3   8 101.305 11.7045  -2 
   8   3   5 101.305 11.7045   1 
   9   3   5 30.9380 7.63243   1 
  10   3   5 5.21617 6.78426   1 
   7  -3  13 19.7089 16.7681  -2 
  11   3   5 19.7089 16.7681   1 
   8  -3  15 29.4600 47.1388  -2 
  12   3   5 29.4600 47.1388   1 
   8   4  22 134.745 38.4543  -2 
  -9   4   5 134.745 38.4543   1 
   7   4  20 134.388 21.4535  -2 
  -8   4   5 134.388 21.4535   1 
  -7   4   5 8.95601 8.57447   1 
  -6   4   5 19.8636 6.99492   1 
   5   4  15 97.6122 10.5211  -2 
  -5   4   5 97.6122 10.5211   1 
  -4   4   5 15.4562 5.93557   1 
  -3   4   5 155.097 9.12109   1 
   3   4  10 35.5075 13.3546  -2 
  -2   4   5 35.5075 13.3546   1 
   2   4   8 29.4702 8.79095  -2 
  -1   4   5 29.4702 8.79095   1 
   0   4   5 122.249 5.41707   1 
   1   4   5 -0.3144 4.00046   1 
   0   4   3 40.8738 5.27268  -2 
   2   4   5 40.8738 5.27268   1 
   3   4   5 148.801 8.32678   1 
   4   4   5 9.95102 4.24088   1 
   2  -4   2 193.119 10.1135  -2 
   5   4   5 193.119 10.1135   1 
   6   4   5 6.49923 4.01926   1 
   7   4   5 13.5216 4.69069   1 
   8   4   5 272.114 10.0907   1 
   5  -4   9 835.056 24.2490  -2 
   9   4   5 835.056 24.2490   1 
  10   4   5 96.0081 10.1559   1 
  11   4   5 33.1321 9.14170   1 
   7  -4  14 43.1421 22.4483  -2 
  12   4   5 43.1421 22.4483   1 
   8   5  21 96.6471 28.1582  -2 
  -8   5   5 96.6471 28.1582   1 
   7   5  19 1.35376 16.4434  -2 
  -7   5   5 1.35376 16.4434   1 
  -6   5   5 88.2362 12.2756   1 
  -5   5   5 224.996 12.3140   1 
   5   5  14 119.797 10.1581  -2 
  -4   5   5 119.797 10.1581   1 
  -3   5   5 583.986 16.1420   1 
  -2   5   5 26.2267 5.69749   1 
   3   5   9 12.4071 9.38764  -2 
  -1   5   5 12.4071 9.38764   1 
   2   5   7 12.4845 14.3872  -2 
   0   5   5 12.4845 14.3872   1 
   1   5   5 152.461 5.66311   1 
   2   5   5 -3.1119 4.22297   1 
   0   5   2 10.8081 6.93121  -2 
   3   5   5 10.8081 6.93121   1 
   4   5   5 23.2636 5.70955   1 
   5   5   5 552.091 14.1334   1 
   2  -5   3 122.970 9.88927  -2 
   6   5   5 122.970 9.88927   1 
   7   5   5 -2.6140 5.06739   1 
   8   5   5 69.3819 7.32024   1 
   9   5   5 213.457 12.7999   1 
   5  -5  10 155.137 13.3537  -2 
  10   5   5 155.137 13.3537   1 
  11   5   5 12.9461 8.88159   1 
  12   5   5 42.2044 13.2259   1 
   7  -5  15 50.5794 23.6222  -2 
  13   5   5 50.5794 23.6222   1 
   8   6  20 138.092 27.7539  -2 
  -7   6   5 138.092 27.7539   1 
   7   6  18 31.0923 17.6499  -2 
  -6   6   5 31.0923 17.6499   1 
  -5   6   5 4.78158 7.54962   1 
  -4   6   5 109.151 10.3137   1 
   5   6  13 181.618 11.0227  -2 
  -3   6   5 181.618 11.0227   1 
  -2   6   5 521.223 15.4869   1 
  -1   6   5 62.5252 6.75580   1 
   3   6   8 339.044 17.4142  -2 
   0   6   5 339.044 17.4142   1 
   1   6   5 1750.66 26.6941   1 
   2   6   5 19.3952 4.34868   1 
   3   6   5 1.68157 3.76580   1 
   0   6   1 152.532 10.7552  -2 
   4   6   5 152.532 10.7552   1 
   5   6   5 256.784 10.8610   1 
   6   6   5 388.483 12.8387   1 
   2  -6   4 207.033 11.7568  -2 
   7   6   5 207.033 11.7568   1 
   8   6   5 101.664 8.85728   1 
   9   6   5 295.563 12.5184   1 
   4  -6   9 212.913 31.3548  -2 
  10   6   5 212.913 31.3548   1 
   5  -6  11 55.8740 16.0119  -2 
  11   6   5 55.8740 16.0119   1 
  12   6   5 8.35297 9.29963   1 
  13   6   5 -13.235 10.1751   1 
  -7   7   5 149.673 18.8903   1 
   8   7  19 45.2459 19.8520  -2 
  -6   7   5 45.2459 19.8520   1 
   7   7  17 85.5287 18.2399  -2 
  -5   7   5 85.5287 18.2399   1 
  -4   7   5 25.4846 7.72790   1 
  -3   7   5 61.3116 8.98050   1 
   5   7  12 24.2906 7.64189  -2 
  -2   7   5 24.2906 7.64189   1 
  -1   7   5 134.511 9.83012   1 
   0   7   5 14.5640 5.24607   1 
   3   7   7 517.199 14.1721  -2 
   1   7   5 517.199 14.1721   1 
   2   7   5 23.6280 5.01302   1 
   3   7   5 153.223 8.25394   1 
   4   7   5 223.332 9.48632   1 
   0   7   0 73.8894 11.2451  -2 
   5   7   5 73.8894 11.2451   1 
   6   7   5 69.8502 8.22985   1 
   7   7   5 32.9268 6.82151   1 
   2  -7   5 164.912 11.2730  -2 
   8   7   5 164.912 11.2730   1 
   9   7   5 185.614 13.9114   1 
  10   7   5 89.7382 13.4502   1 
   4  -7  10 19.3843 22.0092  -2 
  11   7   5 19.3843 22.0092   1 
   5  -7  12 69.9484 17.2200  -2 
  12   7   5 69.9484 17.2200   1 
  13   7   5 -3.3329 12.3872   1 
  -6   8   5 16.4643 11.0593   1 
   8   8  18 45.4257 18.4525  -2 
  -5   8   5 45.4257 18.4525   1 
   7   8  16 23.1598 15.2826  -2 
  -4   8   5 23.1598 15.2826   1 
  -3   8   5 114.998 11.1074   1 
  -2   8   5 57.1425 8.44535   1 
   5   8  11 144.042 10.8405  -2 
  -1   8   5 144.042 10.8405   1 
   0   8   5 4.84199 5.62000   1 
   1   8   5 8.22917 5.10928   1 
   3   8   6 123.215 10.1302  -2 
   2   8   5 123.215 10.1302   1 
   3   8   5 39.4908 6.22577   1 
   4   8   5 44.5520 6.53792   1 
   5   8   5 -0.0537 5.30007   1 
   0  -8   1 147.564 14.1448  -2 
   6   8   5 147.564 14.1448   1 
   7   8   5 132.812 10.6851   1 
   8   8   5 37.1632 9.21525   1 
   2  -8   6 60.2516 12.3274  -2 
   9   8   5 60.2516 12.3274   1 
  10   8   5 33.0574 9.19728   1 
  11   8   5 10.9134 10.3083   1 
   4  -8  11 83.5426 19.8195  -2 
  12   8   5 83.5426 19.8195   1 
  -5   9   5 30.5056 13.7730   1 
   8   9  17 99.0329 22.8259  -2 
  -4   9   5 99.0329 22.8259   1 
   7   9  15 108.240 16.8043  -2 
  -3   9   5 108.240 16.8043   1 
  -2   9   5 52.9182 8.78342   1 
  -1   9   5 37.6884 7.74668   1 
   5   9  10 564.892 16.9809  -2 
   0   9   5 564.892 16.9809   1 
   1   9   5 79.0474 8.25324   1 
   2   9   5 108.277 9.19776   1 
   3   9   5 10.5563 9.69377  -2 
   3   9   5 10.5563 9.69377   1 
   4   9   5 9.85214 5.75146   1 
   5   9   5 80.4106 8.14148   1 
   6   9   5 11.3250 7.47924   1 
   0  -9   2 19.0136 11.8800  -2 
   7   9   5 19.0136 11.8800   1 
   8   9   5 25.9146 8.74113   1 
   9   9   5 0.20233 7.16832   1 
   2  -9   7 24.5951 12.2863  -2 
  10   9   5 24.5951 12.2863   1 
  11   9   5 -14.453 9.00218   1 
  12   9   5 55.7099 14.1684   1 
  -4  10   5 13.5916 12.7836   1 
   8  10  16 63.2319 20.1569  -2 
  -3  10   5 63.2319 20.1569   1 
   7  10  14 17.2688 20.5719  -2 
  -2  10   5 17.2688 20.5719   1 
  -1  10   5 25.4769 10.0224   1 
   0  10   5 7.06402 7.66608   1 
   5  10   9 66.7955 12.2991  -2 
   1  10   5 66.7955 12.2991   1 
   2  10   5 274.899 13.1949   1 
   3  10   5 81.1376 8.91680   1 
   3  10   4 252.449 13.6469  -2 
   4  10   5 252.449 13.6469   1 
   5  10   5 26.4679 7.33372   1 
   6  10   5 -0.2251 6.78755   1 
   7  10   5 109.019 11.0332   1 
   0 -10   3 135.889 16.2157  -2 
   8  10   5 135.889 16.2157   1 
   9  10   5 34.5261 9.38979   1 
  10  10   5 41.4618 10.3890   1 
   2 -10   8 76.1196 16.5303  -2 
  11  10   5 76.1196 16.5303   1 
  12  10   5 6.22793 11.4432   1 
  -3  11   5 17.0522 12.9733   1 
   8  11  15 43.2996 20.4745  -2 
  -2  11   5 43.2996 20.4745   1 
   7  11  13 54.4606 28.4020  -2 
  -1  11   5 54.4606 28.4020   1 
   0  11   5 1.32668 7.90119   1 
   1  11   5 134.749 13.7927   1 
   5  11   8 50.9219 12.9777  -2 
   2  11   5 50.9219 12.9777   1 
   3  11   5 237.017 15.1137   1 
   4  11   5 319.179 14.0272   1 
   3  11   3 225.097 15.2435  -2 
   5  11   5 225.097 15.2435   1 
   6  11   5 19.3550 6.79157   1 
   7  11   5 26.0839 8.47221   1 
  -1 -11   2 62.8363 28.4485  -2 
   8  11   5 62.8363 28.4485   1 
   0 -11   4 59.1200 16.6856  -2 
   9  11   5 59.1200 16.6856   1 
  10  11   5 17.6888 9.52918   1 
  11  11   5 78.3056 13.2467   1 
   8  12  14 97.8477 16.7525  -2 
  -1  12   5 97.8477 16.7525   1 
   7  12  12 246.637 38.2860  -2 
   0  12   5 246.637 38.2860   1 
   1  12   5 21.3367 9.61153   1 
   2  12   5 72.2849 12.0228   1 
   5  12   7 33.8049 13.6176  -2 
   3  12   5 33.8049 13.6176   1 
   4  12   5 39.3781 10.1429   1 
   5  12   5 57.2017 8.87135   1 
   3  12   2 68.3224 14.8451  -2 
   6  12   5 68.3224 14.8451   1 
   7  12   5 0.25280 8.12370   1 
   8  12   5 34.2367 9.70295   1 
  -1 -12   3 45.5916 21.2598  -2 
   9  12   5 45.5916 21.2598   1 
   0 -12   5 78.8075 18.3542  -2 
  10  12   5 78.8075 18.3542   1 
  11  12   5 4.20009 9.85883   1 
   8  13  13 72.4950 35.8541  -2 
   0  13   5 72.4950 35.8541   1 
   1  13   5 29.7361 10.5873   1 
   2  13   5 12.6753 9.87401   1 
   6  13   8 153.197 50.2491  -2 
   3  13   5 153.197 50.2491   1 
   5  13   6 149.198 17.2493  -2 
   4  13   5 149.198 17.2493   1 
   5  13   5 36.2902 10.2404   1 
   6  13   5 4.45574 9.01934   1 
   3  13   1 78.4475 15.6898  -2 
   7  13   5 78.4475 15.6898   1 
   8  13   5 4.45680 8.80514   1 
   9  13   5 12.0365 9.83169   1 
  -1 -13   4 76.6593 32.7791  -2 
  10  13   5 76.6593 32.7791   1 
   3  14   5 22.5394 10.6797   1 
   6  14   7 17.9649 24.3878  -2 
   4  14   5 17.9649 24.3878   1 
   5  14   5 120.524 20.5855  -2 
   5  14   5 120.524 20.5855   1 
   6  14   5 8.82703 9.89570   1 
   7  14   5 16.8261 11.1557   1 
   3  14   0 53.3617 15.2154  -2 
   8  14   5 53.3617 15.2154   1 
  -5 -13   6 23.9125 10.7295   1 
  -4 -13   6 20.2964 10.2257   1 
   9  13   0 60.6601 13.9856  -2 
  -3 -13   6 60.6601 13.9856   1 
  -8 -12   6 16.8096 10.7749   1 
  -7 -12   6 80.2582 13.9691   1 
  -6 -12   6 29.7988 23.4644  -2 
  -6 -12   6 29.7988 23.4644   1 
  -7 -12   4 102.389 17.9914  -2 
  -5 -12   6 102.389 17.9914   1 
  -4 -12   6 24.7590 10.3413   1 
  -3 -12   6 1.67688 8.11961   1 
   9  12   1 12.7700 9.61988  -2 
  -2 -12   6 12.7700 9.61988   1 
  -1 -12   6 10.8378 8.72800   1 
   0 -12   6 18.5086 9.62482   1 
  -9 -11   6 49.3805 12.5893   1 
  -4 -11  10 8.74436 13.2903  -2 
  -8 -11   6 8.74436 13.2903   1 
  -7 -11   6 26.5561 10.5280   1 
  -6 -11   6 15.9771 9.44090   1 
  -6 -11   5 13.5690 21.9025  -2 
  -5 -11   6 13.5690 21.9025   1 
  -7 -11   3 55.6109 14.9430  -2 
  -4 -11   6 55.6109 14.9430   1 
  -3 -11   6 7.91884 7.85400   1 
  -2 -11   6 132.574 13.2552   1 
   9  11   2 108.800 13.0489  -2 
  -1 -11   6 108.800 13.0489   1 
   0 -11   6 4.90105 8.24288   1 
   1 -11   6 5.02550 8.46126   1 
  11  11   7 99.8204 19.4202  -2 
   2 -11   6 99.8204 19.4202   1 
  -2 -10  14 72.2832 21.3301  -2 
 -10 -10   6 72.2832 21.3301   1 
  -9 -10   6 111.783 13.6273   1 
  -8 -10   6 49.1080 11.7012   1 
  -4 -10   9 5.82561 12.3075  -2 
  -7 -10   6 5.82561 12.3075   1 
  -6 -10   6 32.0915 9.85285   1 
  -5 -10   6 86.2998 12.4971   1 
  -6 -10   4 121.431 17.5937  -2 
  -4 -10   6 121.431 17.5937   1 
  -7 -10   2 66.5315 14.5687  -2 
  -3 -10   6 66.5315 14.5687   1 
  -2 -10   6 62.3542 9.72390   1 
  -1 -10   6 372.125 17.3606   1 
   9  10   3 369.078 15.5531  -2 
   0 -10   6 369.078 15.5531   1 
   1 -10   6 9.86190 7.69104   1 
   2 -10   6 29.2565 9.59381   1 
  11  10   8 47.0763 16.2979  -2 
   3 -10   6 47.0763 16.2979   1 
   4 -10   6 5.72270 10.0733   1 
  -1  -9  15 101.848 26.2612  -2 
 -10  -9   6 101.848 26.2612   1 
  -2  -9  13 36.9630 19.8341  -2 
  -9  -9   6 36.9630 19.8341   1 
  -8  -9   6 87.7013 12.9088   1 
  -7  -9   6 16.2666 9.00681   1 
  -4  -9   8 126.722 13.3518  -2 
  -6  -9   6 126.722 13.3518   1 
  -5  -9   6 154.535 13.1275   1 
  -4  -9   6 447.026 17.0566   1 
  -6  -9   3 36.3033 13.6516  -2 
  -3  -9   6 36.3033 13.6516   1 
  -7  -9   1 102.322 24.4207  -2 
  -2  -9   6 102.322 24.4207   1 
  -1  -9   6 34.0917 7.81476   1 
   0  -9   6 518.840 17.0194   1 
   9   9   4 149.922 13.4844  -2 
   1  -9   6 149.922 13.4844   1 
   2  -9   6 1.91449 7.07035   1 
   3  -9   6 29.9008 10.4912   1 
  11   9   9 57.3611 15.2716  -2 
   4  -9   6 57.3611 15.2716   1 
   5  -9   6 56.9527 11.5588   1 
 -11  -8   6 4.86366 8.79830   1 
 -10  -8   6 37.8888 9.32139   1 
  -1  -8  14 326.104 21.7662  -2 
  -9  -8   6 326.104 21.7662   1 
  -2  -8  12 89.0434 14.1754  -2 
  -8  -8   6 89.0434 14.1754   1 
  -7  -8   6 -0.2239 6.42494   1 
  -6  -8   6 239.189 13.1206   1 
  -4  -8   7 77.7816 8.32294  -2 
  -5  -8   6 77.7816 8.32294   1 
  -4  -8   6 55.4099 7.42827   1 
  -3  -8   6 2.04632 5.41374   1 
  -6  -8   2 11.5179 10.8640  -2 
  -2  -8   6 11.5179 10.8640   1 
   7   8   0 10.8682 32.0677  -2 
  -1  -8   6 10.8682 32.0677   1 
   0  -8   6 72.7755 9.95321   1 
   1  -8   6 21.9551 8.21051   1 
   9   8   5 47.4904 11.6034  -2 
   2  -8   6 47.4904 11.6034   1 
   3  -8   6 74.3685 9.25202   1 
   4  -8   6 40.9628 10.1204   1 
  11   8  10 28.6148 15.4291  -2 
   5  -8   6 28.6148 15.4291   1 
   6  -8   6 97.9531 12.8512   1 
   1  -7  18 19.5103 13.8273  -2 
 -11  -7   6 19.5103 13.8273   1 
 -10  -7   6 20.2463 9.26467   1 
  -9  -7   6 133.222 12.3911   1 
  -1  -7  13 275.778 17.4162  -2 
  -8  -7   6 275.778 17.4162   1 
  -2  -7  11 96.2403 13.9188  -2 
  -7  -7   6 96.2403 13.9188   1 
  -6  -7   6 12.8584 6.95761   1 
  -5  -7   6 105.960 8.55478   1 
  -4  -7   6 2.23603 6.77061  -2 
  -4  -7   6 2.23603 6.77061   1 
  -3  -7   6 28.1303 5.65359   1 
  -2  -7   6 210.404 9.94208   1 
  -6  -7   1 305.746 13.2583  -2 
  -1  -7   6 305.746 13.2583   1 
   0  -7   6 92.5844 9.96549   1 
   1  -7   6 203.601 12.8530   1 
   2  -7   6 36.3132 7.46358   1 
   9   7   6 98.6391 13.0281  -2 
   3  -7   6 98.6391 13.0281   1 
   4  -7   6 3.43885 7.74411   1 
   5  -7   6 0.74407 7.71704   1 
  11   7  11 43.3169 13.7854  -2 
   6  -7   6 43.3169 13.7854   1 
   7  -7   6 10.9409 12.5008   1 
 -11  -6   6 15.4865 11.5211   1 
   1  -6  17 57.6636 11.4453  -2 
 -10  -6   6 57.6636 11.4453   1 
  -9  -6   6 -2.4678 6.86040   1 
  -8  -6   6 -5.5009 6.41664   1 
  -1  -6  12 118.093 15.2817  -2 
  -7  -6   6 118.093 15.2817   1 
  -2  -6  10 51.6164 19.1989  -2 
  -6  -6   6 51.6164 19.1989   1 
  -5  -6   6 71.4224 7.30578   1 
  -4  -6   6 71.2602 6.89025   1 
  -4  -6   5 158.236 8.02479  -2 
  -3  -6   6 158.236 8.02479   1 
  -2  -6   6 216.530 8.39083   1 
  -1  -6   6 59.9295 6.80247   1 
   6   6   0 197.093 12.5064  -2 
   0  -6   6 197.093 12.5064   1 
   1  -6   6 747.616 17.4230   1 
   2  -6   6 174.848 10.6668   1 
   3  -6   6 11.6711 6.26279   1 
   9   6   7 238.044 13.9520  -2 
   4  -6   6 238.044 13.9520   1 
   5  -6   6 125.852 13.4370   1 
   6  -6   6 38.2176 10.2845   1 
  11   6  12 -3.9665 16.7146  -2 
   7  -6   6 -3.9665 16.7146   1 
   8  -6   6 9.57239 13.0468   1 
 -11  -5   6 25.6376 11.9130   1 
 -10  -5   6 3.57000 8.36547   1 
   1  -5  16 12.1628 9.50618  -2 
  -9  -5   6 12.1628 9.50618   1 
  -8  -5   6 220.191 13.6791   1 
  -7  -5   6 169.057 10.7129   1 
  -1  -5  11 49.2411 10.3970  -2 
  -6  -5   6 49.2411 10.3970   1 
  -2  -5   9 -0.0782 17.7853  -2 
  -5  -5   6 -0.0782 17.7853   1 
  -4  -5   6 382.012 11.3762   1 
  -3  -5   6 144.440 7.02164   1 
  -4  -5   4 233.422 10.8928  -2 
  -2  -5   6 233.422 10.8928   1 
  -1  -5   6 318.310 9.43243   1 
   0  -5   6 142.942 9.42801   1 
   6   5   1 59.4950 9.08871  -2 
   1  -5   6 59.4950 9.08871   1 
   2  -5   6 236.635 10.7698   1 
   3  -5   6 128.288 10.1776   1 
   4  -5   6 57.7425 7.93328   1 
   9   5   8 636.008 23.1184  -2 
   5  -5   6 636.008 23.1184   1 
   6  -5   6 208.765 15.1989   1 
   7  -5   6 103.327 16.1971   1 
  11   5  13 8.05276 16.3629  -2 
   8  -5   6 8.05276 16.3629   1 
   9  -5   6 15.2609 12.8922   1 
   3  -4  20 16.3523 23.6503  -2 
 -11  -4   6 16.3523 23.6503   1 
 -10  -4   6 54.0987 12.5606   1 
  -9  -4   6 -4.6284 6.96441   1 
   1  -4  15 246.105 15.2988  -2 
  -8  -4   6 246.105 15.2988   1 
  -7  -4   6 893.249 22.6839   1 
  -6  -4   6 378.178 14.4178   1 
  -1  -4  10 10.6494 8.32749  -2 
  -5  -4   6 10.6494 8.32749   1 
  -2  -4   8 202.276 27.3969  -2 
  -4  -4   6 202.276 27.3969   1 
  -3  -4   6 -1.7750 3.69226   1 
  -2  -4   6 281.958 11.2595   1 
  -4  -4   3 8.87924 8.08579  -2 
  -1  -4   6 8.87924 8.08579   1 
   0  -4   6 -8.5692 3.40096   1 
   1  -4   6 1028.19 19.9694   1 
   6   4   2 436.399 13.3733  -2 
   2  -4   6 436.399 13.3733   1 
   3  -4   6 -2.1957 5.13518   1 
   4  -4   6 44.7068 6.80735   1 
   8   4   7 79.3390 24.5715  -2 
   5  -4   6 79.3390 24.5715   1 
   9   4   9 216.153 16.2546  -2 
   6  -4   6 216.153 16.2546   1 
   7  -4   6 50.3791 10.8519   1 
   8  -4   6 122.310 15.5096   1 
  11   4  14 54.9028 15.6646  -2 
   9  -4   6 54.9028 15.6646   1 
   4  -3  21 50.7897 30.3185  -2 
 -11  -3   6 50.7897 30.3185   1 
   3  -3  19 17.6624 20.5069  -2 
 -10  -3   6 17.6624 20.5069   1 
  -9  -3   6 15.2513 6.84238   1 
  -8  -3   6 8.81228 5.97950   1 
   1  -3  14 236.497 15.1162  -2 
  -7  -3   6 236.497 15.1162   1 
  -6  -3   6 242.717 13.0799   1 
  -5  -3   6 26.0942 6.46164   1 
  -1  -3   9 28.0679 8.31790  -2 
  -4  -3   6 28.0679 8.31790   1 
  -2  -3   7 -5.3378 18.1796  -2 
  -3  -3   6 -5.3378 18.1796   1 
  -2  -3   6 5.44499 2.99137   1 
  -1  -3   6 339.714 10.9756   1 
  -4  -3   2 70.0464 6.26358  -2 
   0  -3   6 70.0464 6.26358   1 
   1  -3   6 139.717 7.34924   1 
   2  -3   6 154.854 9.60829   1 
   6   3   3 669.773 18.5053  -2 
   3  -3   6 669.773 18.5053   1 
   4  -3   6 37.1852 5.68417   1 
   5  -3   6 15.9596 4.43151   1 
   8   3   8 45.4167 17.7209  -2 
   6  -3   6 45.4167 17.7209   1 
   9   3  10 -6.5273 21.1176  -2 
   7  -3   6 -6.5273 21.1176   1 
   8  -3   6 48.3986 11.5474   1 
   9  -3   6 15.8512 10.3442   1 
  11   3  15 -12.164 12.5507  -2 
  10  -3   6 -12.164 12.5507   1 
 -11  -2   6 35.3397 14.9392   1 
   4  -2  20 94.9510 21.7577  -2 
 -10  -2   6 94.9510 21.7577   1 
   3  -2  18 1.68635 19.1815  -2 
  -9  -2   6 1.68635 19.1815   1 
  -8  -2   6 2.83738 6.74555   1 
  -7  -2   6 16.7027 7.28293   1 
   1  -2  13 -5.5728 12.1958  -2 
  -6  -2   6 -5.5728 12.1958   1 
  -5  -2   6 14.2425 5.33676   1 
  -4  -2   6 9.05184 5.12934   1 
  -1  -2   8 32.5792 7.81602  -2 
  -3  -2   6 32.5792 7.81602   1 
  -2  -2   6 225.585 7.58794   1 
  -1  -2   6 78.3793 4.93655   1 
   0  -2   6 764.697 13.3009   1 
  -4  -2   1 296.799 11.5864  -2 
   1  -2   6 296.799 11.5864   1 
   2  -2   6 45.6426 4.77539   1 
   3  -2   6 2.57914 3.81624   1 
   6   2   4 37.8116 6.86236  -2 
   4  -2   6 37.8116 6.86236   1 
   5  -2   6 24.8258 6.22878   1 
   6  -2   6 173.274 10.7281   1 
   8   2   9 352.355 15.5452  -2 
   7  -2   6 352.355 15.5452   1 
   9   2  11 186.164 18.7014  -2 
   8  -2   6 186.164 18.7014   1 
   9  -2   6 63.6794 12.1340   1 
  10  -2   6 11.2191 10.9703   1 
 -11  -1   6 23.2058 15.5162   1 
 -10  -1   6 17.3718 11.0364   1 
   4  -1  19 -10.622 15.0401  -2 
  -9  -1   6 -10.622 15.0401   1 
  -8  -1   6 3.90562 7.71118   1 
  -7  -1   6 44.8273 9.77553   1 
  -6  -1   6 175.231 11.3928   1 
   1  -1  12 154.994 11.9412  -2 
  -5  -1   6 154.994 11.9412   1 
  -4  -1   6 57.1021 5.64408   1 
  -3  -1   6 26.9328 4.37683   1 
  -1  -1   7 402.299 12.9396  -2 
  -2  -1   6 402.299 12.9396   1 
  -1  -1   6 305.880 8.57000   1 
   0  -1   6 218.176 8.22887   1 
   1  -1   6 191.332 6.13799   1 
   4   1   0 1032.91 18.3157  -2 
   2  -1   6 1032.91 18.3157   1 
   3  -1   6 9.39907 3.82457   1 
   4  -1   6 51.7518 5.32965   1 
   6   1   5 -1.0067 4.91260  -2 
   5  -1   6 -1.0067 4.91260   1 
   6  -1   6 25.2934 4.55812   1 
   7  -1   6 196.389 9.10359   1 
   8   1  10 497.081 23.1571  -2 
   8  -1   6 497.081 23.1571   1 
   9   1  12 78.5713 17.8403  -2 
   9  -1   6 78.5713 17.8403   1 
  10  -1   6 2.43013 9.48799   1 
  11  -1   6 -0.2511 10.2401   1 
 -10   0   6 0.49806 9.94342   1 
  -9   0   6 9.49936 10.8464   1 
   4   0  18 93.9186 15.0753  -2 
  -8   0   6 93.9186 15.0753   1 
  -7   0   6 25.3095 8.87955   1 
  -6   0   6 127.335 11.0734   1 
  -5   0   6 212.752 9.48098   1 
   1   0  11 222.946 11.3513  -2 
  -4   0   6 222.946 11.3513   1 
  -3   0   6 24.8016 4.29450   1 
  -2   0   6 220.701 7.31073   1 
  -1   0   6 1.09445 6.34567  -2 
  -1   0   6 1.09445 6.34567   1 
   0   0   6 5.64753 3.32726   1 
   1   0   6 17.6876 3.38468   1 
   2   0   6 438.960 9.52123   1 
   4   0   1 1620.02 25.8558  -2 
   3   0   6 1620.02 25.8558   1 
   4   0   6 256.340 10.0171   1 
   5   0   6 -0.3678 3.58065   1 
   6   0   6 11.0083 4.32292  -2 
   6   0   6 11.0083 4.32292   1 
   7   0   6 44.1190 6.41165   1 
   8   0   6 159.033 16.4330   1 
   8   0  11 110.774 19.1918  -2 
   9   0   6 110.774 19.1918   1 
   9   0  13 40.4512 20.4605  -2 
  10   0   6 40.4512 20.4605   1 
  11   0   6 77.8567 15.4551   1 
   6   1  22 151.420 22.5600  -2 
 -10   1   6 151.420 22.5600   1 
  -9   1   6 162.961 18.2302   1 
  -8   1   6 0.19758 7.15119   1 
   4   1  17 4.41326 20.7698  -2 
  -7   1   6 4.41326 20.7698   1 
  -6   1   6 11.8151 8.26176   1 
  -5   1   6 39.6863 6.78709   1 
  -4   1   6 454.774 14.4940   1 
   1   1  10 1211.59 31.3166  -2 
  -3   1   6 1211.59 31.3166   1 
  -2   1   6 7.11301 3.31852   1 
  -1   1   6 3798.03 55.2180   1 
  -1   1   5 312.979 9.86211  -2 
   0   1   6 312.979 9.86211   1 
   1   1   6 611.906 12.5558   1 
   2   1   6 60.5293 4.51981   1 
  -3   1   0 753.170 25.8033  -2 
   3   1   6 753.170 25.8033   1 
   4  -1   2 818.696 21.1063  -2 
   4   1   6 818.696 21.1063   1 
   5   1   6 750.867 17.9500   1 
   6   1   6 14.8338 3.96467   1 
   6  -1   7 309.832 13.2055  -2 
   7   1   6 309.832 13.2055   1 
   8   1   6 109.361 10.1843   1 
   9   1   6 33.7886 10.6658   1 
   8  -1  12 26.5346 17.2051  -2 
  10   1   6 26.5346 17.2051   1 
   9  -1  14 36.8400 21.7855  -2 
  11   1   6 36.8400 21.7855   1 
  12   1   6 31.3268 12.3862   1 
 -10   2   6 13.8290 11.7568   1 
   6   2  21 61.3195 20.7148  -2 
  -9   2   6 61.3195 20.7148   1 
  -8   2   6 54.5557 10.5740   1 
  -7   2   6 -2.2473 6.95017   1 
   4   2  16 122.152 14.3512  -2 
  -6   2   6 122.152 14.3512   1 
  -5   2   6 257.730 13.1284   1 
  -4   2   6 60.5059 7.73084   1 
  -3   2   6 71.8023 7.48495   1 
   1   2   9 130.943 12.0853  -2 
  -2   2   6 130.943 12.0853   1 
  -1   2   6 1408.08 27.7234   1 
   0   2   6 148.389 5.90604   1 
  -1   2   4 1421.86 24.0663  -2 
   1   2   6 1421.86 24.0663   1 
   2   2   6 23.3472 3.19095   1 
   3   2   6 28.5062 4.05239   1 
   3  -2   1 233.661 14.9651  -2 
   4   2   6 233.661 14.9651   1 
   4  -2   3 225.351 13.5844  -2 
   5   2   6 225.351 13.5844   1 
   6   2   6 111.850 6.47416   1 
   7   2   6 155.499 9.82650   1 
   6  -2   8 267.908 14.3322  -2 
   8   2   6 267.908 14.3322   1 
   9   2   6 259.502 14.2817   1 
  10   2   6 29.7453 11.0212   1 
   8  -2  13 125.204 19.9022  -2 
  11   2   6 125.204 19.9022   1 
   9  -2  15 55.1639 25.6570  -2 
  12   2   6 55.1639 25.6570   1 
   7   3  22 33.6481 32.8327  -2 
  -9   3   6 33.6481 32.8327   1 
   6   3  20 29.2400 20.1169  -2 
  -8   3   6 29.2400 20.1169   1 
  -7   3   6 29.7111 9.31512   1 
  -6   3   6 98.8037 10.1708   1 
   4   3  15 290.722 15.5900  -2 
  -5   3   6 290.722 15.5900   1 
  -4   3   6 403.940 14.5435   1 
  -3   3   6 222.804 10.5574   1 
   2   3  10 41.9087 25.0842  -2 
  -2   3   6 41.9087 25.0842   1 
   1   3   8 20.2056 9.99310  -2 
  -1   3   6 20.2056 9.99310   1 
   0   3   6 94.1330 7.17787   1 
   1   3   6 103.028 4.89510   1 
  -1   3   3 197.380 6.95221  -2 
   2   3   6 197.380 6.95221   1 
   3   3   6 13.5781 3.80631   1 
   4   3   6 6.22189 3.57856   1 
   3  -3   2 274.983 10.1456  -2 
   5   3   6 274.983 10.1456   1 
   4  -3   4 269.702 23.7931  -2 
   6   3   6 269.702 23.7931   1 
   7   3   6 12.1403 4.23912   1 
   8   3   6 182.726 11.7962   1 
   6  -3   9 165.530 14.0826  -2 
   9   3   6 165.530 14.0826   1 
  10   3   6 72.2691 9.70225   1 
  11   3   6 29.8184 11.5162   1 
   8  -3  14 35.5545 17.8082  -2 
  12   3   6 35.5545 17.8082   1 
  -9   4   6 49.2844 14.5167   1 
   7   4  21 -21.487 51.6828  -2 
  -8   4   6 -21.487 51.6828   1 
   6   4  19 41.1022 16.3023  -2 
  -7   4   6 41.1022 16.3023   1 
  -6   4   6 148.369 11.3947   1 
  -5   4   6 202.915 12.4424   1 
   4   4  14 123.950 10.3738  -2 
  -4   4   6 123.950 10.3738   1 
  -3   4   6 24.2618 5.84954   1 
  -2   4   6 146.720 8.34051   1 
   2   4   9 28.7862 14.0105  -2 
  -1   4   6 28.7862 14.0105   1 
   1   4   7 330.867 19.9718  -2 
   0   4   6 330.867 19.9718   1 
   1   4   6 62.5914 6.32804   1 
   2   4   6 15.6751 3.54592   1 
  -1   4   2 553.319 12.5841  -2 
   3   4   6 553.319 12.5841   1 
   4   4   6 135.783 6.93256   1 
   5   4   6 233.407 8.74487   1 
   3  -4   3 1425.80 23.7053  -2 
   6   4   6 1425.80 23.7053   1 
   4  -4   5 90.5598 23.6043  -2 
   7   4   6 90.5598 23.6043   1 
   8   4   6 51.8034 6.11927   1 
   9   4   6 32.3141 8.09313   1 
   6  -4  10 55.3683 12.4773  -2 
  10   4   6 55.3683 12.4773   1 
  11   4   6 -1.3049 8.51093   1 
  12   4   6 11.5075 11.6677   1 
  -8   5   6 17.2345 11.8412   1 
   7   5  20 83.5310 23.7807  -2 
  -7   5   6 83.5310 23.7807   1 
   6   5  18 -4.8487 15.5065  -2 
  -6   5   6 -4.8487 15.5065   1 
  -5   5   6 39.1760 7.99640   1 
  -4   5   6 65.9582 8.28444   1 
   4   5  13 63.8797 8.33562  -2 
  -3   5   6 63.8797 8.33562   1 
  -2   5   6 -5.9757 4.70265   1 
  -1   5   6 53.8380 5.98698   1 
   2   5   8 55.4874 15.5704  -2 
   0   5   6 55.4874 15.5704   1 
   1   5   6 1519.77 65.8498  -2 
   1   5   6 1519.77 65.8498   1 
   2   5   6 394.626 9.67250   1 
   3   5   6 0.11167 4.27968   1 
  -1   5   1 122.693 9.22427  -2 
   4   5   6 122.693 9.22427   1 
   5   5   6 27.7328 5.70407   1 
   6   5   6 61.3778 6.43246   1 
   3  -5   4 118.270 10.0677  -2 
   7   5   6 118.270 10.0677   1 
   4  -5   6 116.731 38.9317  -2 
   8   5   6 116.731 38.9317   1 
   9   5   6 505.303 17.4028   1 
   5  -5   9 245.463 47.2745  -2 
  10   5   6 245.463 47.2745   1 
   6  -5  11 21.2556 16.2982  -2 
  11   5   6 21.2556 16.2982   1 
  12   5   6 7.04026 11.4677   1 
  13   5   6 5.41424 11.9090   1 
  -7   6   6 19.4942 10.0570   1 
   7   6  19 76.5810 32.3003  -2 
  -6   6   6 76.5810 32.3003   1 
   6   6  17 47.3829 16.5554  -2 
  -5   6   6 47.3829 16.5554   1 
  -4   6   6 270.234 13.2714   1 
  -3   6   6 237.516 11.6033   1 
   4   6  12 83.8785 8.88099  -2 
  -2   6   6 83.8785 8.88099   1 
  -1   6   6 75.7592 7.09263   1 
   0   6   6 5.04693 3.55564   1 
   2   6   7 1014.18 25.1275  -2 
   1   6   6 1014.18 25.1275   1 
   2   6   6 1951.58 33.1424   1 
   3   6   6 28.6643 5.89869   1 
   4   6   6 156.427 10.3737   1 
  -1   6   0 141.189 9.76744  -2 
   5   6   6 141.189 9.76744   1 
   6   6   6 49.1949 7.26945   1 
   7   6   6 17.3556 6.19090   1 
   3  -6   5 -17.912 10.6401  -2 
   8   6   6 -17.912 10.6401   1 
   4  -6   7 187.660 46.0842  -2 
   9   6   6 187.660 46.0842   1 
  10   6   6 325.470 18.0093   1 
   5  -6  10 324.274 35.0591  -2 
  11   6   6 324.274 35.0591   1 
   6  -6  12 45.9449 18.4966  -2 
  12   6   6 45.9449 18.4966   1 
  13   6   6 20.3583 13.1844   1 
  -7   7   6 138.686 17.7086   1 
  -6   7   6 36.8490 11.4073   1 
   7   7  18 8.24873 19.7002  -2 
  -5   7   6 8.24873 19.7002   1 
   6   7  16 46.5589 11.9967  -2 
  -4   7   6 46.5589 11.9967   1 
  -3   7   6 51.7829 8.40100   1 
  -2   7   6 128.296 12.9130   1 
   4   7  11 184.295 9.94874  -2 
  -1   7   6 184.295 9.94874   1 
   0   7   6 507.009 13.9627   1 
   1   7   6 291.269 9.64973   1 
   2   7   6 27.7511 10.7686  -2 
   2   7   6 27.7511 10.7686   1 
   3   7   6 97.1201 7.18359   1 
   4   7   6 136.871 9.57091   1 
   5   7   6 101.968 10.3349   1 
   1  -7   1 306.224 13.9387  -2 
   6   7   6 306.224 13.9387   1 
   7   7   6 65.6940 8.37747   1 
   8   7   6 15.0893 6.56682   1 
   3  -7   6 119.208 13.5824  -2 
   9   7   6 119.208 13.5824   1 
   4  -7   8 177.448 47.6616  -2 
  10   7   6 177.448 47.6616   1 
  11   7   6 100.095 13.3458   1 
   5  -7  11 17.8543 20.1578  -2 
  12   7   6 17.8543 20.1578   1 
  13   7   6 5.06219 10.6986   1 
  -6   8   6 91.8773 14.4141   1 
  -5   8   6 16.1404 12.1702   1 
   7   8  17 19.5215 20.3942  -2 
  -4   8   6 19.5215 20.3942   1 
   6   8  15 24.9995 11.6179  -2 
  -3   8   6 24.9995 11.6179   1 
  -2   8   6 -2.0792 6.40441   1 
  -1   8   6 -7.1270 5.92879   1 
   4   8  10 16.2724 7.81098  -2 
   0   8   6 16.2724 7.81098   1 
   1   8   6 247.962 10.3752   1 
   2   8   6 294.313 10.7565   1 
   2   8   5 113.781 12.9204  -2 
   3   8   6 113.781 12.9204   1 
   4   8   6 160.496 9.40576   1 
   5   8   6 95.6090 11.0218   1 
   6   8   6 5.05620 7.44042   1 
   1  -8   2 72.3929 12.1621  -2 
   7   8   6 72.3929 12.1621   1 
   8   8   6 18.5066 6.93396   1 
   9   8   6 -0.9237 6.88320   1 
   3  -8   7 28.0605 12.3726  -2 
  10   8   6 28.0605 12.3726   1 
  11   8   6 11.5653 9.20837   1 
  12   8   6 81.2917 12.8280   1 
  -5   9   6 -2.0938 12.1723   1 
  -4   9   6 11.3161 12.1242   1 
   7   9  16 20.1364 14.9036  -2 
  -3   9   6 20.1364 14.9036   1 
   6   9  14 25.6682 13.9827  -2 
  -2   9   6 25.6682 13.9827   1 
  -1   9   6 117.747 13.0020   1 
   0   9   6 73.5770 10.7895   1 
   4   9   9 223.885 15.1385  -2 
   1   9   6 223.885 15.1385   1 
   2   9   6 291.401 11.7415   1 
   3   9   6 80.4482 8.30584   1 
   2   9   4 92.3886 13.4991  -2 
   4   9   6 92.3886 13.4991   1 
   5   9   6 19.6347 6.54810   1 
   6   9   6 -1.7039 7.61592   1 
   7   9   6 69.2238 9.97215   1 
   1  -9   3 219.136 16.7976  -2 
   8   9   6 219.136 16.7976   1 
   9   9   6 112.356 12.9162   1 
  10   9   6 69.5343 11.0117   1 
   3  -9   8 142.856 18.9692  -2 
  11   9   6 142.856 18.9692   1 
  12   9   6 38.8383 11.1451   1 
  -4  10   6 49.1877 14.5794   1 
  -3  10   6 41.9804 14.1650   1 
   7  10  15 26.1320 14.7288  -2 
  -2  10   6 26.1320 14.7288   1 
   6  10  13 35.8784 19.4345  -2 
  -1  10   6 35.8784 19.4345   1 
   0  10   6 15.1885 8.00658   1 
   1  10   6 1.54956 7.74748   1 
   4  10   8 33.3081 11.6517  -2 
   2  10   6 33.3081 11.6517   1 
   3  10   6 0.45896 6.13459   1 
   4  10   6 18.9521 6.52430   1 
   2  10   3 3.66065 14.2902  -2 
   5  10   6 3.66065 14.2902   1 
   6  10   6 41.9443 8.64827   1 
   7  10   6 127.991 13.5088   1 
   0 -10   2 178.147 48.1719  -2 
   8  10   6 178.147 48.1719   1 
   1 -10   4 196.769 18.0616  -2 
   9  10   6 196.769 18.0616   1 
  10  10   6 13.7894 9.52045   1 
  11  10   6 25.4296 10.9798   1 
   3 -10   9 352.473 21.6399  -2 
  12  10   6 352.473 21.6399   1 
  -3  11   6 -5.7266 12.4709   1 
  -2  11   6 22.2568 9.20459   1 
   7  11  14 101.779 16.0393  -2 
  -1  11   6 101.779 16.0393   1 
   6  11  12 61.2066 43.0612  -2 
   0  11   6 61.2066 43.0612   1 
   1  11   6 47.9110 10.4349   1 
   2  11   6 244.798 15.6761   1 
   4  11   7 281.775 16.5341  -2 
   3  11   6 281.775 16.5341   1 
   4  11   6 53.3452 9.62368   1 
   5  11   6 29.5597 6.93439   1 
   2  11   2 58.4625 14.1738  -2 
   6  11   6 58.4625 14.1738   1 
   7  11   6 20.6839 9.42770   1 
   8  11   6 135.412 14.5993   1 
   0 -11   3 261.550 24.1080  -2 
   9  11   6 261.550 24.1080   1 
   1 -11   5 25.2129 16.2576  -2 
  10  11   6 25.2129 16.2576   1 
  11  11   6 103.472 13.9224   1 
  -1  12   6 14.7281 9.92625   1 
   7  12  13 32.5910 15.5041  -2 
   0  12   6 32.5910 15.5041   1 
   1  12   6 -3.2952 8.99661   1 
   2  12   6 -0.8317 8.47835   1 
   5  12   8 46.1094 59.8163  -2 
   3  12   6 46.1094 59.8163   1 
   4  12   6 349.713 19.2556  -2 
   4  12   6 349.713 19.2556   1 
   5  12   6 26.7013 9.61682   1 
   6  12   6 48.8084 8.83574   1 
   2  12   1 19.8307 13.5718  -2 
   7  12   6 19.8307 13.5718   1 
   8  12   6 13.3510 10.0571   1 
   9  12   6 21.7790 10.5007   1 
   0 -12   4 30.2220 19.1470  -2 
  10  12   6 30.2220 19.1470   1 
  11  12   6 21.8993 10.1166   1 
   7  13  12 65.3224 15.9533  -2 
   1  13   6 65.3224 15.9533   1 
   2  13   6 -5.1241 9.14127   1 
   3  13   6 -8.0260 8.26810   1 
   5  13   7 86.9082 33.4620  -2 
   4  13   6 86.9082 33.4620   1 
   4  13   5 186.360 17.6369  -2 
   5  13   6 186.360 17.6369   1 
   6  13   6 -6.0401 8.99990   1 
   7  13   6 8.75102 9.88222   1 
   2  13   0 0.36494 13.5593  -2 
   8  13   6 0.36494 13.5593   1 
   9  13   6 87.3219 14.0594   1 
  10  13   6 24.1034 17.9336   1 
   3  14   6 -1.7968 9.91442   1 
   4  14   6 -2.6178 9.52042   1 
   5  14   6 45.3232 23.9971  -2 
   5  14   6 45.3232 23.9971   1 
   4  14   4 22.4305 18.5991  -2 
   6  14   6 22.4305 18.5991   1 
   7  14   6 16.2090 10.9861   1 
   8  14   6 13.2960 11.6334   1 
  -7 -12   7 9.63412 10.3850   1 
  -6 -12   7 10.7181 9.55665   1 
  -7 -12   5 126.900 25.4633  -2 
  -5 -12   7 126.900 25.4633   1 
  -8 -12   3 264.081 21.4293  -2 
  -4 -12   7 264.081 21.4293   1 
  -3 -12   7 108.220 12.4795   1 
  -2 -12   7 69.9826 11.8077   1 
  10  12   2 87.0763 13.2779  -2 
  -1 -12   7 87.0763 13.2779   1 
   0 -12   7 91.1400 12.6998   1 
  -8 -11   7 11.2168 9.52091   1 
  -5 -11   9 72.1848 14.4353  -2 
  -7 -11   7 72.1848 14.4353   1 
  -6 -11   7 86.0712 12.7808   1 
  -5 -11   7 89.2444 13.0347   1 
  -7 -11   4 35.3971 22.2876  -2 
  -4 -11   7 35.3971 22.2876   1 
  -8 -11   2 56.5737 15.4380  -2 
  -3 -11   7 56.5737 15.4380   1 
  -2 -11   7 8.54223 8.18470   1 
  -1 -11   7 148.979 14.1739   1 
  10  11   3 28.3625 12.5078  -2 
   0 -11   7 28.3625 12.5078   1 
   1 -11   7 4.65225 8.40939   1 
   2 -11   7 29.3293 10.9521   1 
  -3 -10  13 55.7353 18.0277  -2 
  -9 -10   7 55.7353 18.0277   1 
  -8 -10   7 22.9025 10.0755   1 
  -7 -10   7 2.38292 8.90233   1 
  -5 -10   8 73.2466 13.6965  -2 
  -6 -10   7 73.2466 13.6965   1 
  -5 -10   7 70.4335 12.0132   1 
  -4 -10   7 167.040 13.4034   1 
  -7 -10   3 42.2568 16.3761  -2 
  -3 -10   7 42.2568 16.3761   1 
  -8 -10   1 463.495 23.6854  -2 
  -2 -10   7 463.495 23.6854   1 
  -1 -10   7 241.873 16.1193   1 
   0 -10   7 12.9721 8.27670   1 
  10  10   4 86.0899 13.1053  -2 
   1 -10   7 86.0899 13.1053   1 
   2 -10   7 40.5811 10.0453   1 
   3 -10   7 161.195 17.1058   1 
  12  10   9 272.482 21.5589  -2 
   4 -10   7 272.482 21.5589   1 
 -10  -9   7 50.6634 12.4620   1 
  -2  -9  14 542.426 30.6140  -2 
  -9  -9   7 542.426 30.6140   1 
  -3  -9  12 167.903 18.9766  -2 
  -8  -9   7 167.903 18.9766   1 
  -7  -9   7 4.40328 8.64589   1 
  -6  -9   7 50.8287 10.4194   1 
  -5  -9   7 23.1047 9.83505  -2 
  -5  -9   7 23.1047 9.83505   1 
  -4  -9   7 5.37045 6.97732   1 
  -3  -9   7 66.4195 9.76930   1 
  -7  -9   2 4.82472 13.0819  -2 
  -2  -9   7 4.82472 13.0819   1 
   8   9   0 341.504 25.3093  -2 
  -1  -9   7 341.504 25.3093   1 
   0  -9   7 270.275 13.5208   1 
   1  -9   7 28.1257 8.72721   1 
  10   9   5 8.63113 11.4178  -2 
   2  -9   7 8.63113 11.4178   1 
   3  -9   7 18.0985 10.0097   1 
   4  -9   7 11.9350 9.06797   1 
  12   9  10 -6.3203 15.5582  -2 
   5  -9   7 -6.3203 15.5582   1 
 -10  -8   7 9.33690 9.74530   1 
  -9  -8   7 39.5692 10.8080   1 
  -2  -8  13 293.174 21.5592  -2 
  -8  -8   7 293.174 21.5592   1 
  -3  -8  11 18.9522 15.3047  -2 
  -7  -8   7 18.9522 15.3047   1 
  -6  -8   7 170.012 15.0167   1 
  -5  -8   7 128.032 11.4982   1 
  -5  -8   6 43.1318 8.94939  -2 
  -4  -8   7 43.1318 8.94939   1 
  -3  -8   7 100.887 10.4563   1 
  -2  -8   7 69.4208 7.93982   1 
  -7  -8   1 79.2795 12.0081  -2 
  -1  -8   7 79.2795 12.0081   1 
   0  -8   7 101.431 9.97850   1 
   1  -8   7 167.015 13.5235   1 
   2  -8   7 6.45655 6.61604   1 
  10   8   6 58.5106 12.2075  -2 
   3  -8   7 58.5106 12.2075   1 
   4  -8   7 25.1695 9.11885   1 
   5  -8   7 29.5061 10.3066   1 
  12   8  11 38.0087 15.8170  -2 
   6  -8   7 38.0087 15.8170   1 
 -11  -7   7 12.5854 10.3476   1 
   0  -7  17 1.12012 11.5676  -2 
 -10  -7   7 1.12012 11.5676   1 
  -9  -7   7 66.7230 10.2249   1 
  -8  -7   7 3.51039 7.01654   1 
  -2  -7  12 55.5087 13.0848  -2 
  -7  -7   7 55.5087 13.0848   1 
  -3  -7  10 37.0792 12.5343  -2 
  -6  -7   7 37.0792 12.5343   1 
  -5  -7   7 126.548 9.00075   1 
  -4  -7   7 3.58765 4.44472   1 
  -5  -7   5 20.9468 8.95653  -2 
  -3  -7   7 20.9468 8.95653   1 
  -2  -7   7 77.0648 6.74267   1 
  -1  -7   7 12.4813 6.07702   1 
   7   7   0 -1.3234 10.9810  -2 
   0  -7   7 -1.3234 10.9810   1 
   1  -7   7 4.87518 7.19621   1 
   2  -7   7 45.8533 8.02625   1 
   3  -7   7 221.643 12.8409   1 
  10   7   7 192.045 15.8109  -2 
   4  -7   7 192.045 15.8109   1 
   5  -7   7 21.8315 9.49918   1 
   6  -7   7 138.373 14.9294   1 
  12   7  12 -1.8234 18.5818  -2 
   7  -7   7 -1.8234 18.5818   1 
 -11  -6   7 20.6141 11.6354   1 
 -10  -6   7 81.1281 11.6300   1 
   0  -6  16 79.5078 11.0828  -2 
  -9  -6   7 79.5078 11.0828   1 
  -8  -6   7 110.933 11.6398   1 
  -7  -6   7 113.384 10.8326   1 
  -2  -6  11 4.73374 12.1040  -2 
  -6  -6   7 4.73374 12.1040   1 
  -3  -6   9 8.08654 26.5034  -2 
  -5  -6   7 8.08654 26.5034   1 
  -4  -6   7 31.7849 5.58889   1 
  -3  -6   7 -3.2288 5.48590   1 
  -5  -6   4 35.1966 8.81422  -2 
  -2  -6   7 35.1966 8.81422   1 
  -1  -6   7 12.8962 4.88239   1 
   0  -6   7 68.8593 8.86668   1 
   7   6   1 57.4104 10.9436  -2 
   1  -6   7 57.4104 10.9436   1 
   2  -6   7 -1.7641 5.75448   1 
   3  -6   7 21.8794 7.10802   1 
   9   6   6 179.786 34.6354  -2 
   4  -6   7 179.786 34.6354   1 
  10   6   8 250.284 18.4774  -2 
   5  -6   7 250.284 18.4774   1 
   6  -6   7 79.2790 12.1669   1 
   7  -6   7 -3.1416 11.5182   1 
  12   6  13 84.2697 20.7641  -2 
   8  -6   7 84.2697 20.7641   1 
   2  -5  20 35.6259 20.6974  -2 
 -11  -5   7 35.6259 20.6974   1 
 -10  -5   7 1.70320 7.74005   1 
  -9  -5   7 5.50867 7.41980   1 
   0  -5  15 16.9072 9.32129  -2 
  -8  -5   7 16.9072 9.32129   1 
  -7  -5   7 406.580 14.4201   1 
  -6  -5   7 45.8257 7.55183   1 
  -2  -5  10 261.358 12.3615  -2 
  -5  -5   7 261.358 12.3615   1 
  -3  -5   8 427.864 25.3130  -2 
  -4  -5   7 427.864 25.3130   1 
  -3  -5   7 122.919 9.31078   1 
  -2  -5   7 33.8795 6.66079   1 
  -5  -5   3 8.47187 8.75177  -2 
  -1  -5   7 8.47187 8.75177   1 
   0  -5   7 42.0291 6.81179   1 
   1  -5   7 733.543 16.3866   1 
   7   5   2 727.444 17.4464  -2 
   2  -5   7 727.444 17.4464   1 
   3  -5   7 15.1434 6.80472   1 
   4  -5   7 315.574 13.8645   1 
   5  -5   7 35.1520 9.80782   1 
  10   5   9 32.0218 13.7761  -2 
   6  -5   7 32.0218 13.7761   1 
   7  -5   7 -17.111 9.67902   1 
   8  -5   7 23.4617 13.2272   1 
  12   5  14 67.1089 19.2062  -2 
   9  -5   7 67.1089 19.2062   1 
   3  -4  21 24.6008 23.8764  -2 
 -11  -4   7 24.6008 23.8764   1 
   2  -4  19 -15.876 18.0748  -2 
 -10  -4   7 -15.876 18.0748   1 
  -9  -4   7 34.2632 8.57654   1 
  -8  -4   7 134.293 11.7966   1 
   0  -4  14 48.1593 11.4279  -2 
  -7  -4   7 48.1593 11.4279   1 
  -6  -4   7 207.938 11.1782   1 
  -5  -4   7 58.8040 7.35518   1 
  -2  -4   9 255.791 11.4676  -2 
  -4  -4   7 255.791 11.4676   1 
  -3  -4   7 781.688 16.0995   1 
  -2  -4   7 344.821 12.3457   1 
  -1  -4   7 117.188 8.56519   1 
  -5  -4   2 190.702 11.0259  -2 
   0  -4   7 190.702 11.0259   1 
   1  -4   7 7.23369 4.60209   1 
   2  -4   7 242.890 10.8263   1 
   7   4   3 208.250 11.4305  -2 
   3  -4   7 208.250 11.4305   1 
   4  -4   7 24.3492 6.61318   1 
   5  -4   7 364.640 13.4426   1 
   9   4   8 -29.822 21.3759  -2 
   6  -4   7 -29.822 21.3759   1 
  10   4  10 59.4792 19.2193  -2 
   7  -4   7 59.4792 19.2193   1 
   8  -4   7 60.1246 12.9912   1 
   9  -4   7 -0.5317 9.94497   1 
 -11  -3   7 -0.2063 10.9054   1 
   3  -3  20 62.8331 21.9750  -2 
 -10  -3   7 62.8331 21.9750   1 
   2  -3  18 143.643 19.8305  -2 
  -9  -3   7 143.643 19.8305   1 
  -8  -3   7 82.0018 8.96263   1 
  -7  -3   7 313.601 14.8430   1 
   0  -3  13 265.718 14.2130  -2 
  -6  -3   7 265.718 14.2130   1 
  -5  -3   7 -3.6626 5.17172   1 
  -4  -3   7 34.2940 6.18084   1 
  -2  -3   8 159.581 8.81112  -2 
  -3  -3   7 159.581 8.81112   1 
  -3  -3   6 50.7693 16.3325  -2 
  -2  -3   7 50.7693 16.3325   1 
  -1  -3   7 101.904 7.28081   1 
   0  -3   7 13.3650 3.45759   1 
  -5  -3   1 148.217 8.75925  -2 
   1  -3   7 148.217 8.75925   1 
   2  -3   7 39.3016 6.83252   1 
   3  -3   7 17.9414 6.68006   1 
   7   3   4 1.28445 9.19742  -2 
   4  -3   7 1.28445 9.19742   1 
   5  -3   7 172.608 9.49333   1 
   6  -3   7 227.608 13.0335   1 
   9   3   9 83.3302 20.3912  -2 
   7  -3   7 83.3302 20.3912   1 
  10   3  11 39.9185 19.7040  -2 
   8  -3   7 39.9185 19.7040   1 
   9  -3   7 101.059 14.8832   1 
  10  -3   7 -13.868 9.94689   1 
 -11  -2   7 27.9124 14.6607   1 
 -10  -2   7 1.05580 8.43535   1 
   3  -2  19 102.499 18.2093  -2 
  -9  -2   7 102.499 18.2093   1 
   2  -2  17 221.879 23.1679  -2 
  -8  -2   7 221.879 23.1679   1 
  -7  -2   7 156.015 12.7027   1 
  -6  -2   7 94.8282 9.50087   1 
   0  -2  12 577.577 19.4789  -2 
  -5  -2   7 577.577 19.4789   1 
  -4  -2   7 67.8056 8.09096   1 
  -3  -2   7 180.547 8.90588   1 
  -2  -2   7 8.76435 7.68647  -2 
  -2  -2   7 8.76435 7.68647   1 
  -1  -2   7 271.081 7.80799   1 
   0  -2   7 73.3098 5.82592   1 
   1  -2   7 157.281 6.37763   1 
   5   2   0 191.246 9.53039  -2 
   2  -2   7 191.246 9.53039   1 
   3  -2   7 455.367 11.4846   1 
   4  -2   7 21.5049 5.04373   1 
   7   2   5 30.6373 8.35180  -2 
   5  -2   7 30.6373 8.35180   1 
   6  -2   7 64.7448 8.31554   1 
   7  -2   7 21.3874 6.23197   1 
   9   2  10 61.1790 16.4654  -2 
   8  -2   7 61.1790 16.4654   1 
  10   2  12 -16.748 19.4413  -2 
   9  -2   7 -16.748 19.4413   1 
  10  -2   7 3.72380 10.2790   1 
 -10  -1   7 -6.4195 10.1217   1 
  -9  -1   7 1.30375 8.19824   1 
   3  -1  18 134.007 19.3618  -2 
  -8  -1   7 134.007 19.3618   1 
  -7  -1   7 58.4655 11.6161   1 
  -6  -1   7 8.24604 6.26585   1 
  -5  -1   7 109.858 9.66522   1 
   0  -1  11 105.998 9.33496  -2 
  -4  -1   7 105.998 9.33496   1 
  -3  -1   7 561.874 13.5207   1 
  -2  -1   7 556.069 12.4441   1 
  -2  -1   6 368.000 10.1259  -2 
  -1  -1   7 368.000 10.1259   1 
   0  -1   7 1140.47 21.0751   1 
   1  -1   7 58.2781 5.94074   1 
   2  -1   7 85.0618 5.73713   1 
   5   1   1 379.892 11.0656  -2 
   3  -1   7 379.892 11.0656   1 
   4  -1   7 22.4312 4.73331   1 
   5  -1   7 71.2038 6.58260   1 
   7   1   6 311.023 10.2556  -2 
   6  -1   7 311.023 10.2556   1 
   7  -1   7 49.4817 7.11075   1 
   8  -1   7 -5.4937 7.52998   1 
   9   1  11 64.3029 17.4980  -2 
   9  -1   7 64.3029 17.4980   1 
  10   1  13 5.80345 18.3867  -2 
  10  -1   7 5.80345 18.3867   1 
  11  -1   7 48.1287 12.6025   1 
   5   0  22 20.7410 17.7029  -2 
 -10   0   7 20.7410 17.7029   1 
  -9   0   7 -0.8649 10.8045   1 
  -8   0   7 11.3919 9.56421   1 
   3   0  17 55.1354 17.4472  -2 
  -7   0   7 55.1354 17.4472   1 
  -6   0   7 133.367 11.7491   1 
  -5   0   7 253.897 10.5967   1 
  -4   0   7 14.8308 4.55670   1 
   0   0  10 4.01686 7.21885  -2 
  -3   0   7 4.01686 7.21885   1 
  -2   0   7 622.036 12.5781   1 
  -1   0   7 456.791 13.2503   1 
  -2   0   5 16.8717 5.00962  -2 
   0   0   7 16.8717 5.00962   1 
   1   0   7 123.146 5.19473   1 
   2   0   7 93.6297 5.60881   1 
   4   0   0 132.134 21.8958  -2 
   3   0   7 132.134 21.8958   1 
   5   0   2 13.0791 7.94841  -2 
   4   0   7 13.0791 7.94841   1 
   5   0   7 46.4943 5.57498   1 
   6   0   7 54.6023 6.15182   1 
   7   0   7 1617.01 32.4426  -2 
   7   0   7 1617.01 32.4426   1 
   8   0   7 141.835 16.1845   1 
   9   0   7 79.9971 13.8109   1 
   9   0  12 21.8305 18.6738  -2 
  10   0   7 21.8305 18.6738   1 
  10   0  14 45.3273 21.2223  -2 
  11   0   7 45.3273 21.2223   1 
 -10   1   7 87.6355 15.9953   1 
   5   1  21 34.9335 18.0046  -2 
  -9   1   7 34.9335 18.0046   1 
  -8   1   7 13.8623 8.05846   1 
  -7   1   7 95.2192 12.8423   1 
   3   1  16 475.396 23.9572  -2 
  -6   1   7 475.396 23.9572   1 
  -5   1   7 191.478 10.9367   1 
  -4   1   7 137.297 8.26674   1 
  -3   1   7 242.440 8.78633   1 
   0   1   9 749.467 28.3451  -2 
  -2   1   7 749.467 28.3451   1 
  -1   1   7 5.60563 3.77665   1 
   0   1   7 1493.21 22.8164   1 
  -2   1   4 73.9418 6.59182  -2 
   1   1   7 73.9418 6.59182   1 
   2   1   7 145.197 6.06917   1 
   3   1   7 184.205 7.85273   1 
   4  -1   1 115.733 12.2823  -2 
   4   1   7 115.733 12.2823   1 
   5  -1   3 257.076 13.0041  -2 
   5   1   7 257.076 13.0041   1 
   6   1   7 -0.7234 4.24132   1 
   7   1   7 82.7724 9.09258   1 
   7  -1   8 511.029 17.4922  -2 
   8   1   7 511.029 17.4922   1 
   9   1   7 109.358 14.2956   1 
  10   1   7 -5.0742 8.93703   1 
   9  -1  13 -7.3946 18.7634  -2 
  11   1   7 -7.3946 18.7634   1 
  12   1   7 47.9415 13.9849   1 
   6   2  22 226.341 51.0948  -2 
  -9   2   7 226.341 51.0948   1 
   5   2  20 14.7728 18.2729  -2 
  -8   2   7 14.7728 18.2729   1 
  -7   2   7 -14.507 6.85705   1 
  -6   2   7 34.5898 8.28112   1 
   3   2  15 327.403 16.7877  -2 
  -5   2   7 327.403 16.7877   1 
  -4   2   7 147.681 10.8620   1 
  -3   2   7 48.0165 6.96730   1 
  -2   2   7 506.466 13.9292   1 
   0   2   8 1913.42 52.6533  -2 
  -1   2   7 1913.42 52.6533   1 
   0   2   7 632.843 12.1003   1 
   1   2   7 3.18075 3.69124   1 
  -2   2   3 182.797 8.18847  -2 
   2   2   7 182.797 8.18847   1 
   3   2   7 84.4265 5.37339   1 
   4   2   7 63.8423 5.41348   1 
   4  -2   2 198.790 14.9283  -2 
   5   2   7 198.790 14.9283   1 
   5  -2   4 15.8553 13.6512  -2 
   6   2   7 15.8553 13.6512   1 
   7   2   7 146.155 7.96783   1 
   8   2   7 4.37442 7.00864   1 
   7  -2   9 57.5234 10.6216  -2 
   9   2   7 57.5234 10.6216   1 
  10   2   7 6.40582 9.98974   1 
  11   2   7 21.4349 11.6665   1 
   9  -2  14 22.7347 19.4424  -2 
  12   2   7 22.7347 19.4424   1 
  -9   3   7 185.066 17.8885   1 
   6   3  21 181.025 47.7357  -2 
  -8   3   7 181.025 47.7357   1 
   5   3  19 41.3315 16.9009  -2 
  -7   3   7 41.3315 16.9009   1 
  -6   3   7 1.64375 6.39400   1 
  -5   3   7 10.5335 6.53534   1 
   3   3  14 37.4006 10.5842  -2 
  -4   3   7 37.4006 10.5842   1 
  -3   3   7 63.1914 9.02825   1 
  -2   3   7 9.03532 5.07810   1 
  -1   3   7 234.843 10.2889   1 
   0   3   7 1085.61 27.6900  -2 
   0   3   7 1085.61 27.6900   1 
   1   3   7 878.091 14.7765   1 
   2   3   7 144.751 6.21359   1 
  -2   3   2 134.043 6.32289  -2 
   3   3   7 134.043 6.32289   1 
   4   3   7 64.0108 5.68666   1 
   5   3   7 129.677 7.29732   1 
   4  -3   3 35.3861 8.75629  -2 
   6   3   7 35.3861 8.75629   1 
   5  -3   5 75.2002 15.5792  -2 
   7   3   7 75.2002 15.5792   1 
   8   3   7 381.335 14.7489   1 
   9   3   7 90.3701 9.89802   1 
   7  -3  10 35.4457 11.6158  -2 
  10   3   7 35.4457 11.6158   1 
  11   3   7 28.7070 11.9532   1 
  12   3   7 0.28020 10.4967   1 
  -8   4   7 6.82425 11.8455   1 
  -7   4   7 14.4419 8.47408   1 
   5   4  18 50.1977 13.0108  -2 
  -6   4   7 50.1977 13.0108   1 
  -5   4   7 177.598 12.3571   1 
  -4   4   7 102.725 9.74882   1 
   3   4  13 41.3696 8.62962  -2 
  -3   4   7 41.3696 8.62962   1 
  -2   4   7 89.2201 7.93308   1 
  -1   4   7 16.8987 4.35875   1 
   1   4   8 7.16488 20.4237  -2 
   0   4   7 7.16488 20.4237   1 
   0   4   6 272.345 26.2417  -2 
   1   4   7 272.345 26.2417   1 
   2   4   7 24.6971 3.81696   1 
   3   4   7 148.813 7.55345   1 
  -2   4   1 234.884 8.56233  -2 
   4   4   7 234.884 8.56233   1 
   5   4   7 215.226 8.81476   1 
   6   4   7 219.447 9.31668   1 
   4  -4   4 223.910 11.1577  -2 
   7   4   7 223.910 11.1577   1 
   5  -4   6 104.506 27.5883  -2 
   8   4   7 104.506 27.5883   1 
   9   4   7 137.819 11.7870   1 
  10   4   7 196.433 13.1453   1 
   7  -4  11 -1.4027 15.7931  -2 
  11   4   7 -1.4027 15.7931   1 
  12   4   7 10.0248 13.1222   1 
  -8   5   7 65.2736 15.1640   1 
  -7   5   7 49.5623 11.3562   1 
   6   5  19 62.3679 30.5154  -2 
  -6   5   7 62.3679 30.5154   1 
   5   5  17 80.1014 12.9254  -2 
  -5   5   7 80.1014 12.9254   1 
  -4   5   7 136.017 11.3372   1 
  -3   5   7 15.2244 6.25259   1 
   3   5  12 199.918 10.1586  -2 
  -2   5   7 199.918 10.1586   1 
  -1   5   7 138.722 8.01931   1 
   0   5   7 278.423 12.1024   1 
   1   5   7 39.6844 15.2214  -2 
   1   5   7 39.6844 15.2214   1 
   2   5   7 11.5701 4.79037   1 
   3   5   7 53.4661 5.98101   1 
   4   5   7 230.955 9.35041   1 
  -2   5   0 383.760 11.4722  -2 
   5   5   7 383.760 11.4722   1 
   6   5   7 132.610 8.55907   1 
   7   5   7 33.4054 6.29010   1 
   4  -5   5 9.31073 9.22358  -2 
   8   5   7 9.31073 9.22358   1 
   5  -5   7 88.2450 21.7359  -2 
   9   5   7 88.2450 21.7359   1 
  10   5   7 55.9409 8.90748   1 
   6  -5  10 264.672 51.0067  -2 
  11   5   7 264.672 51.0067   1 
   7  -5  12 30.6840 23.5434  -2 
  12   5   7 30.6840 23.5434   1 
  -7   6   7 249.020 19.6111   1 
  -6   6   7 17.5208 9.36591   1 
   6   6  18 54.2162 22.1315  -2 
  -5   6   7 54.2162 22.1315   1 
   5   6  16 51.3850 12.3605  -2 
  -4   6   7 51.3850 12.3605   1 
  -3   6   7 9.34772 6.78655   1 
  -2   6   7 69.6272 8.04584   1 
   3   6  11 96.9339 7.68582  -2 
  -1   6   7 96.9339 7.68582   1 
   0   6   7 207.348 11.9825   1 
   1   6   7 1348.38 26.2682   1 
   1   6   6 964.173 37.2947  -2 
   2   6   7 964.173 37.2947   1 
   3   6   7 76.4112 6.44395   1 
   4   6   7 29.4283 6.06273   1 
   5   6   7 28.2400 5.61250   1 
   2  -6   1 663.444 16.3027  -2 
   6   6   7 663.444 16.3027   1 
   7   6   7 51.2447 7.10386   1 
   8   6   7 85.9568 8.61639   1 
   4  -6   6 269.063 12.9500  -2 
   9   6   7 269.063 12.9500   1 
   5  -6   8 280.428 32.2194  -2 
  10   6   7 280.428 32.2194   1 
  11   6   7 20.3622 9.38728   1 
   6  -6  11 36.9501 32.2406  -2 
  12   6   7 36.9501 32.2406   1 
  13   6   7 59.6686 15.0013   1 
  -6   7   7 158.879 18.2540   1 
  -5   7   7 19.9389 9.88824   1 
   6   7  17 297.615 17.5637  -2 
  -4   7   7 297.615 17.5637   1 
   5   7  15 41.2442 12.0458  -2 
  -3   7   7 41.2442 12.0458   1 
  -2   7   7 36.1942 7.42149   1 
  -1   7   7 1.48503 5.20044   1 
   3   7  10 38.5738 8.95564  -2 
   0   7   7 38.5738 8.95564   1 
   1   7   7 454.517 15.6990   1 
   2   7   7 1008.24 23.0072   1 
   1   7   5 458.358 18.8085  -2 
   3   7   7 458.358 18.8085   1 
   4   7   7 270.439 12.1349   1 
   5   7   7 -0.6611 6.28855   1 
   6   7   7 6.53934 6.25525   1 
   2  -7   2 77.8769 11.2066  -2 
   7   7   7 77.8769 11.2066   1 
   8   7   7 -1.2949 6.07468   1 
   9   7   7 4.05562 5.89094   1 
   4  -7   7 188.799 16.7738  -2 
  10   7   7 188.799 16.7738   1 
  11   7   7 194.063 17.0269   1 
  12   7   7 11.9901 9.58513   1 
   8   8  21 8.77574 16.6606  -2 
  -6   8   7 8.77574 16.6606   1 
  -5   8   7 -7.6826 11.3076   1 
  -4   8   7 49.9987 13.4956   1 
   6   8  16 153.198 16.1237  -2 
  -3   8   7 153.198 16.1237   1 
   5   8  14 292.580 18.4993  -2 
  -2   8   7 292.580 18.4993   1 
  -1   8   7 23.9672 9.08850   1 
   0   8   7 3.10607 7.30562   1 
   3   8   9 -20.654 8.98916  -2 
   1   8   7 -20.654 8.98916   1 
   2   8   7 13.5091 7.08558   1 
   3   8   7 73.1665 9.29393   1 
   1   8   4 109.354 14.4125  -2 
   4   8   7 109.354 14.4125   1 
   5   8   7 69.3848 10.5441   1 
   6   8   7 19.1047 8.18800   1 
   7   8   7 243.207 13.6290   1 
   2  -8   3 333.675 15.7641  -2 
   8   8   7 333.675 15.7641   1 
   9   8   7 167.808 12.4401   1 
  10   8   7 108.446 11.0214   1 
   4  -8   8 36.3296 15.2240  -2 
  11   8   7 36.3296 15.2240   1 
  12   8   7 -0.3977 9.81168   1 
   8   9  20 5.89143 17.3612  -2 
  -5   9   7 5.89143 17.3612   1 
  -4   9   7 5.91106 11.4677   1 
  -3   9   7 151.136 14.9361   1 
   6   9  15 106.567 16.3086  -2 
  -2   9   7 106.567 16.3086   1 
   5   9  13 17.5931 14.2314  -2 
  -1   9   7 17.5931 14.2314   1 
   0   9   7 -4.7719 7.41763   1 
   1   9   7 103.062 11.6967   1 
   3   9   8 17.6532 10.7630  -2 
   2   9   7 17.6532 10.7630   1 
   3   9   7 47.0024 9.53166   1 
   4   9   7 -7.6290 6.90008   1 
   1   9   3 216.762 17.4434  -2 
   5   9   7 216.762 17.4434   1 
   6   9   7 -3.1045 8.24026   1 
   7   9   7 31.8258 8.52680   1 
   8   9   7 5.63105 7.90447   1 
   2  -9   4 121.523 14.8692  -2 
   9   9   7 121.523 14.8692   1 
  10   9   7 -5.6789 8.23815   1 
  11   9   7 32.4622 10.4900   1 
   4  -9   9 28.4447 14.9045  -2 
  12   9   7 28.4447 14.9045   1 
   8  10  19 14.6579 15.6394  -2 
  -4  10   7 14.6579 15.6394   1 
  -3  10   7 -2.7955 11.7374   1 
  -2  10   7 4.86028 8.99626   1 
   6  10  14 96.7146 15.5252  -2 
  -1  10   7 96.7146 15.5252   1 
   5  10  12 273.889 27.2487  -2 
   0  10   7 273.889 27.2487   1 
   1  10   7 218.589 15.0252   1 
   2  10   7 166.343 13.8562   1 
   3  10   7 287.532 16.2576  -2 
   3  10   7 287.532 16.2576   1 
   4  10   7 17.5051 6.51824   1 
   5  10   7 0.28854 7.30862   1 
   1  10   2 16.5550 13.5954  -2 
   6  10   7 16.5550 13.5954   1 
   7  10   7 9.89639 8.95533   1 
   8  10   7 22.7207 9.32817   1 
   1 -10   3 170.098 25.5936  -2 
   9  10   7 170.098 25.5936   1 
   2 -10   5 28.6274 15.2199  -2 
  10  10   7 28.6274 15.2199   1 
  11  10   7 148.885 16.0372   1 
  12  10   7 65.1938 13.2263   1 
  -2  11   7 68.7159 13.3278   1 
  -1  11   7 144.036 14.5186   1 
   6  11  13 19.1895 14.7131  -2 
   0  11   7 19.1895 14.7131   1 
   5  11  11 -28.823 54.9449  -2 
   1  11   7 -28.823 54.9449   1 
   2  11   7 12.1725 8.73597   1 
   3  11   7 22.7025 9.16061   1 
   3  11   6 266.231 16.1606  -2 
   4  11   7 266.231 16.1606   1 
   5  11   7 28.7830 8.85315   1 
   6  11   7 103.613 13.7293   1 
   1  11   1 263.798 18.0820  -2 
   7  11   7 263.798 18.0820   1 
   8  11   7 89.8925 13.0692   1 
   9  11   7 12.8104 9.58502   1 
   1 -11   4 41.3626 20.1361  -2 
  10  11   7 41.3626 20.1361   1 
   2 -11   6 109.455 18.3720  -2 
  11  11   7 109.455 18.3720   1 
  -1  12   7 23.0932 9.77335   1 
   0  12   7 15.3795 9.86042   1 
   6  12  12 47.1436 14.2109  -2 
   1  12   7 47.1436 14.2109   1 
   5  12  10 -17.190 42.9153  -2 
   2  12   7 -17.190 42.9153   1 
   3  12   7 121.279 13.7208   1 
   4  12   7 -19.022 32.1327  -2 
   4  12   7 -19.022 32.1327   1 
   3  12   5 82.6893 16.8306  -2 
   5  12   7 82.6893 16.8306   1 
   6  12   7 5.59358 7.95428   1 
   7  12   7 166.368 16.4596   1 
   1  12   0 272.789 19.3927  -2 
   8  12   7 272.789 19.3927   1 
   9  12   7 116.482 15.1398   1 
  10  12   7 20.1165 10.4988   1 
   1 -12   5 56.5804 19.5735  -2 
  11  12   7 56.5804 19.5735   1 
   1  13   7 17.0975 10.3498   1 
   6  13  11 48.7582 15.1243  -2 
   2  13   7 48.7582 15.1243   1 
   3  13   7 129.519 14.7257   1 
   4  13   7 79.7631 12.5774   1 
   4  13   6 66.9752 30.9625  -2 
   5  13   7 66.9752 30.9625   1 
   3  13   4 36.0425 18.3954  -2 
   6  13   7 36.0425 18.3954   1 
   7  13   7 10.3944 10.6323   1 
   8  13   7 7.23448 10.2475   1 
  -1 -13   1 19.2460 14.4815  -2 
   9  13   7 19.2460 14.4815   1 
  10  13   7 0.51396 21.1881   1 
   3  14   7 22.5982 25.0782   1 
   4  14   7 9.58370 10.2855   1 
   5  14   7 28.0509 10.2460   1 
   4  14   5 -11.338 28.6804  -2 
   6  14   7 -11.338 28.6804   1 
   3  14   3 36.2946 19.3222  -2 
   7  14   7 36.2946 19.3222   1 
   8  14   7 -5.2551 21.0489   1 
  -6 -12   8 2.63312 9.89420   1 
  -5 -12   8 59.9110 11.6607   1 
  -8 -12   4 64.4229 24.4323  -2 
  -4 -12   8 64.4229 24.4323   1 
  -9 -12   2 26.8562 12.6785  -2 
  -3 -12   8 26.8562 12.6785   1 
  -2 -12   8 4.49303 8.62356   1 
  -1 -12   8 7.79336 9.13871   1 
  -8 -11   8 9.08367 9.99688   1 
  -7 -11   8 21.3932 10.8182   1 
  -6 -11   8 20.7510 13.6183  -2 
  -6 -11   8 20.7510 13.6183   1 
  -5 -11   8 43.1627 11.3313   1 
  -4 -11   8 30.9752 10.4526   1 
  -8 -11   3 187.695 20.8725  -2 
  -3 -11   8 187.695 20.8725   1 
  -9 -11   1 295.957 18.9896  -2 
  -2 -11   8 295.957 18.9896   1 
  -1 -11   8 106.177 12.5867   1 
   0 -11   8 18.2995 9.12338   1 
  11  11   4 46.3364 12.8392  -2 
   1 -11   8 46.3364 12.8392   1 
   2 -11   8 -3.8795 10.5200   1 
  -3 -10  14 191.629 29.1617  -2 
  -9 -10   8 191.629 29.1617   1 
  -4 -10  12 29.3842 17.0639  -2 
  -8 -10   8 29.3842 17.0639   1 
  -7 -10   8 28.7673 10.8892   1 
  -6 -10   8 132.200 15.0774   1 
  -6 -10   7 70.8285 13.0501  -2 
  -5 -10   8 70.8285 13.0501   1 
  -4 -10   8 6.17428 7.38503   1 
  -3 -10   8 -4.1839 6.80624   1 
  -8 -10   2 33.6641 16.9847  -2 
  -2 -10   8 33.6641 16.9847   1 
   9  10   0 351.590 21.4178  -2 
  -1 -10   8 351.590 21.4178   1 
   0 -10   8 245.700 16.7234   1 
   1 -10   8 -2.9457 8.16146   1 
  11  10   5 128.578 14.4498  -2 
   2 -10   8 128.578 14.4498   1 
   3 -10   8 75.0602 13.9053   1 
 -10  -9   8 213.547 44.8399   1 
  -9  -9   8 75.5578 13.2309   1 
  -3  -9  13 41.4689 22.3351  -2 
  -8  -9   8 41.4689 22.3351   1 
  -4  -9  11 49.7807 16.8534  -2 
  -7  -9   8 49.7807 16.8534   1 
  -6  -9   8 0.72722 7.86273   1 
  -5  -9   8 188.161 15.3267   1 
  -6  -9   6 165.443 12.4647  -2 
  -4  -9   8 165.443 12.4647   1 
  -3  -9   8 45.0618 8.60866   1 
  -2  -9   8 8.75017 6.97402   1 
  -8  -9   1 59.9553 13.5647  -2 
  -1  -9   8 59.9553 13.5647   1 
   9   9   1 25.4536 21.8386  -2 
   0  -9   8 25.4536 21.8386   1 
   1  -9   8 9.69308 8.28462   1 
   2  -9   8 1.34109 8.03768   1 
  11   9   6 159.238 17.5832  -2 
   3  -9   8 159.238 17.5832   1 
   4  -9   8 192.529 16.3507   1 
   5  -9   8 58.8158 12.1116   1 
  -1  -8  17 76.5255 17.7501  -2 
 -10  -8   8 76.5255 17.7501   1 
  -9  -8   8 176.195 16.4076   1 
  -8  -8   8 175.669 16.7733   1 
  -3  -8  12 20.3894 19.8391  -2 
  -7  -8   8 20.3894 19.8391   1 
  -4  -8  10 25.6433 14.7875  -2 
  -6  -8   8 25.6433 14.7875   1 
  -5  -8   8 2.01226 6.35393   1 
  -4  -8   8 15.7372 7.30323   1 
  -6  -8   5 164.789 12.2615  -2 
  -3  -8   8 164.789 12.2615   1 
  -2  -8   8 16.3614 7.85720   1 
  -1  -8   8 145.782 12.7590   1 
   8   8   0 191.689 13.0642  -2 
   0  -8   8 191.689 13.0642   1 
   9   8   2 61.3950 37.5287  -2 
   1  -8   8 61.3950 37.5287   1 
   2  -8   8 -0.8567 7.40252   1 
  10   8   5 44.4829 48.2259  -2 
   3  -8   8 44.4829 48.2259   1 
  11   8   7 62.2027 16.1077  -2 
   4  -8   8 62.2027 16.1077   1 
   5  -8   8 12.1724 8.64846   1 
   6  -8   8 38.8106 9.50609   1 
 -10  -7   8 23.1235 10.2392   1 
  -1  -7  16 53.4322 13.5442  -2 
  -9  -7   8 53.4322 13.5442   1 
  -8  -7   8 5.29091 7.62490   1 
  -7  -7   8 31.0302 8.74614   1 
  -3  -7  11 28.9818 15.8674  -2 
  -6  -7   8 28.9818 15.8674   1 
  -4  -7   9 300.874 19.5452  -2 
  -5  -7   8 300.874 19.5452   1 
  -4  -7   8 73.7067 9.41266   1 
  -3  -7   8 131.918 11.0105   1 
  -6  -7   4 314.448 14.1104  -2 
  -2  -7   8 314.448 14.1104   1 
  -1  -7   8 267.721 10.8722   1 
   0  -7   8 7.34256 7.42323   1 
   8   7   1 372.751 17.7961  -2 
   1  -7   8 372.751 17.7961   1 
   2  -7   8 21.5694 7.15863   1 
   3  -7   8 34.7139 7.76685   1 
   4  -7   8 4.12806 7.99157   1 
  11   7   8 10.1727 13.9030  -2 
   5  -7   8 10.1727 13.9030   1 
   6  -7   8 27.5429 10.2813   1 
   7  -7   8 6.60620 12.0818   1 
 -10  -6   8 5.16340 8.43082   1 
  -9  -6   8 4.65896 7.62081   1 
  -1  -6  15 4.22042 7.53739  -2 
  -8  -6   8 4.22042 7.53739   1 
  -7  -6   8 24.4888 7.35401   1 
  -6  -6   8 18.6434 6.67581   1 
  -3  -6  10 71.7387 10.5509  -2 
  -5  -6   8 71.7387 10.5509   1 
  -4  -6   8 222.329 23.6387  -2 
  -4  -6   8 222.329 23.6387   1 
  -3  -6   8 178.149 11.4420   1 
  -2  -6   8 54.9627 7.86396   1 
  -6  -6   3 4.14307 8.86207  -2 
  -1  -6   8 4.14307 8.86207   1 
   0  -6   8 6.59844 6.62334   1 
   1  -6   8 16.3772 6.33882   1 
   8   6   2 94.8842 12.5664  -2 
   2  -6   8 94.8842 12.5664   1 
   3  -6   8 95.6701 9.63603   1 
   4  -6   8 209.342 12.5470   1 
  10   6   7 205.305 54.0427  -2 
   5  -6   8 205.305 54.0427   1 
  11   6   9 50.6536 15.8591  -2 
   6  -6   8 50.6536 15.8591   1 
   7  -6   8 -6.6065 11.5002   1 
   8  -6   8 -20.047 11.4047   1 
 -11  -5   8 2.70610 19.7921   1 
   1  -5  19 9.82678 16.4131  -2 
 -10  -5   8 9.82678 16.4131   1 
  -9  -5   8 49.3393 9.80173   1 
  -8  -5   8 202.509 13.7267   1 
  -1  -5  14 177.074 11.2232  -2 
  -7  -5   8 177.074 11.2232   1 
  -6  -5   8 13.9611 6.37539   1 
  -5  -5   8 48.9604 7.32510   1 
  -3  -5   9 844.893 19.3720  -2 
  -4  -5   8 844.893 19.3720   1 
  -4  -5   7 402.237 30.7702  -2 
  -3  -5   8 402.237 30.7702   1 
  -2  -5   8 440.413 15.1770   1 
  -1  -5   8 27.1280 6.73542   1 
  -6  -5   2 455.549 16.1551  -2 
   0  -5   8 455.549 16.1551   1 
   1  -5   8 147.936 9.54535   1 
   2  -5   8 45.2365 7.17184   1 
   8   5   3 469.505 15.3124  -2 
   3  -5   8 469.505 15.3124   1 
   4  -5   8 120.186 11.0332   1 
   5  -5   8 258.359 15.9414   1 
  10   5   8 306.694 53.0881  -2 
   6  -5   8 306.694 53.0881   1 
  11   5  10 40.7105 19.5896  -2 
   7  -5   8 40.7105 19.5896   1 
   8  -5   8 2.19740 11.7827   1 
 -11  -4   8 11.6050 16.3622   1 
   2  -4  20 23.3761 19.2583  -2 
 -10  -4   8 23.3761 19.2583   1 
   1  -4  18 53.0959 16.5561  -2 
  -9  -4   8 53.0959 16.5561   1 
  -8  -4   8 37.2362 8.54758   1 
  -7  -4   8 261.429 14.1968   1 
  -1  -4  13 335.609 13.9656  -2 
  -6  -4   8 335.609 13.9656   1 
  -5  -4   8 116.769 9.53144   1 
  -4  -4   8 416.455 13.1884   1 
  -3  -4   8 116.938 11.2556  -2 
  -3  -4   8 116.938 11.2556   1 
  -4  -4   6 145.517 35.4974  -2 
  -2  -4   8 145.517 35.4974   1 
  -1  -4   8 11.0504 4.58261   1 
   0  -4   8 14.1215 5.63598   1 
  -6  -4   1 634.424 15.6518  -2 
   1  -4   8 634.424 15.6518   1 
   2  -4   8 424.316 13.6395   1 
   3  -4   8 8.28726 6.97260   1 
   8   4   4 231.736 12.9731  -2 
   4  -4   8 231.736 12.9731   1 
   5  -4   8 52.0539 8.32637   1 
   6  -4   8 130.150 11.9892   1 
  10   4   9 3.03312 19.8390  -2 
   7  -4   8 3.03312 19.8390   1 
  11   4  11 10.0491 20.3376  -2 
   8  -4   8 10.0491 20.3376   1 
   9  -4   8 2.02868 10.7336   1 
 -10  -3   8 32.5118 11.8476   1 
   2  -3  19 19.1021 15.8730  -2 
  -9  -3   8 19.1021 15.8730   1 
   1  -3  17 75.0600 16.1291  -2 
  -8  -3   8 75.0600 16.1291   1 
  -7  -3   8 16.7868 7.65761   1 
  -6  -3   8 145.638 12.3573   1 
  -1  -3  12 26.1724 9.91623  -2 
  -5  -3   8 26.1724 9.91623   1 
  -4  -3   8 189.608 10.3433   1 
  -3  -3   8 465.886 13.2150   1 
  -3  -3   7 190.279 8.02754  -2 
  -2  -3   8 190.279 8.02754   1 
  -1  -3   8 -0.8724 3.79364   1 
   0  -3   8 22.3762 3.44874   1 
   1  -3   8 15.7750 4.21902   1 
   6   3   0 3.09414 7.69141  -2 
   2  -3   8 3.09414 7.69141   1 
   3  -3   8 66.6152 8.65112   1 
   4  -3   8 103.174 9.51329   1 
   8   3   5 116.282 13.6245  -2 
   5  -3   8 116.282 13.6245   1 
   6  -3   8 24.6493 8.01389   1 
   7  -3   8 18.3438 7.14982   1 
  10   3  10 10.2308 20.5178  -2 
   8  -3   8 10.2308 20.5178   1 
  11   3  12 24.5088 21.5210  -2 
   9  -3   8 24.5088 21.5210   1 
  10  -3   8 -1.6123 10.9547   1 
 -10  -2   8 10.4614 10.8782   1 
  -9  -2   8 -3.7632 6.74598   1 
   2  -2  18 30.9171 22.8227  -2 
  -8  -2   8 30.9171 22.8227   1 
   1  -2  16 17.7901 22.6035  -2 
  -7  -2   8 17.7901 22.6035   1 
  -6  -2   8 40.0463 7.63809   1 
  -5  -2   8 -3.7382 6.00901   1 
  -1  -2  11 -3.6764 8.31488  -2 
  -4  -2   8 -3.6764 8.31488   1 
  -3  -2   8 594.016 15.3563   1 
  -2  -2   8 424.518 12.7700   1 
  -3  -2   6 31.5779 5.83237  -2 
  -1  -2   8 31.5779 5.83237   1 
   0  -2   8 29.6377 4.77862   1 
   1  -2   8 443.215 10.2962   1 
   2  -2   8 26.1940 5.55860   1 
   6   2   1 338.356 12.4031  -2 
   3  -2   8 338.356 12.4031   1 
   4  -2   8 3.37728 4.61928   1 
   5  -2   8 196.142 9.54414   1 
   8   2   6 296.846 13.7381  -2 
   6  -2   8 296.846 13.7381   1 
   7  -2   8 73.8097 9.19558   1 
   8  -2   8 106.233 13.0883   1 
  10   2  11 106.174 22.7689  -2 
   9  -2   8 106.174 22.7689   1 
  11   2  13 39.7895 22.5471  -2 
  10  -2   8 39.7895 22.5471   1 
   4  -1  22 47.6479 16.9599  -2 
 -10  -1   8 47.6479 16.9599   1 
  -9  -1   8 24.6973 9.34648   1 
  -8  -1   8 45.9470 11.3182   1 
   2  -1  17 -2.7844 20.0731  -2 
  -7  -1   8 -2.7844 20.0731   1 
  -6  -1   8 -1.3882 5.92978   1 
  -5  -1   8 202.482 10.4909   1 
  -4  -1   8 12.3456 4.75555   1 
  -1  -1  10 52.3945 8.57995  -2 
  -3  -1   8 52.3945 8.57995   1 
  -2  -1   8 33.2933 5.39506   1 
  -1  -1   8 161.186 6.54786   1 
  -3  -1   5 24.0459 7.32742  -2 
   0  -1   8 24.0459 7.32742   1 
   1  -1   8 117.478 7.57867   1 
   2  -1   8 48.1270 5.09350   1 
   3  -1   8 55.8749 6.05342   1 
   6   1   2 659.810 15.3813  -2 
   4  -1   8 659.810 15.3813   1 
   5  -1   8 2.78973 4.32772   1 
   6  -1   8 67.1838 6.83089   1 
   8   1   7 491.866 13.5871  -2 
   7  -1   8 491.866 13.5871   1 
   8  -1   8 88.8851 12.0486   1 
   9  -1   8 0.56252 8.43632   1 
  10   1  12 63.8101 18.9946  -2 
  10  -1   8 63.8101 18.9946   1 
  11   1  14 154.762 23.3462  -2 
  11  -1   8 154.762 23.3462   1 
 -10   0   8 34.9010 12.4538   1 
   4   0  21 31.9690 19.8528  -2 
  -9   0   8 31.9690 19.8528   1 
  -8   0   8 22.8168 9.75829   1 
  -7   0   8 102.645 11.7121   1 
   2   0  16 86.6606 16.6226  -2 
  -6   0   8 86.6606 16.6226   1 
  -5   0   8 144.401 9.99664   1 
  -4   0   8 6.45293 4.56648   1 
  -3   0   8 807.721 16.1258   1 
  -1   0   9 228.855 11.7856  -2 
  -2   0   8 228.855 11.7856   1 
  -1   0   8 468.736 14.1561   1 
   0   0   8 49.7068 4.51904   1 
  -3   0   4 8.97695 4.57130  -2 
   1   0   8 8.97695 4.57130   1 
   2   0   8 113.955 5.92051   1 
   3   0   8 172.609 7.80646   1 
   4   0   8 288.907 10.2685   1 
   6   0   3 94.1640 9.04893  -2 
   5   0   8 94.1640 9.04893   1 
   6   0   8 227.375 9.72193   1 
   7   0   8 3.80191 4.38014   1 
   8   0   8 195.743 15.5110  -2 
   8   0   8 195.743 15.5110   1 
   9   0   8 34.7723 10.3958   1 
  10   0   8 4.18193 9.55320   1 
  10   0  13 135.072 20.3731  -2 
  11   0   8 135.072 20.3731   1 
  -9   1   8 94.9807 15.3480   1 
   4   1  20 13.5675 18.9304  -2 
  -8   1   8 13.5675 18.9304   1 
  -7   1   8 38.1170 10.7545   1 
  -6   1   8 42.8900 8.22069   1 
   2   1  15 42.9921 14.1540  -2 
  -5   1   8 42.9921 14.1540   1 
  -4   1   8 15.4365 5.10551   1 
  -3   1   8 104.075 7.40600   1 
  -2   1   8 198.045 9.27723   1 
  -1   1   8 3145.15 78.9310  -2 
  -1   1   8 3145.15 78.9310   1 
   0   1   8 19.3552 3.93956   1 
   1   1   8 53.8688 5.55180   1 
  -3   1   3 24.8097 4.95082  -2 
   2   1   8 24.8097 4.95082   1 
   3   1   8 45.9667 4.86576   1 
   4   1   8 43.0445 5.69873   1 
   5  -1   2 184.749 14.8840  -2 
   5   1   8 184.749 14.8840   1 
   6  -1   4 162.675 13.0129  -2 
   6   1   8 162.675 13.0129   1 
   7   1   8 613.312 15.3542   1 
   8   1   8 16.2493 7.27301   1 
   8  -1   9 28.5064 13.1063  -2 
   9   1   8 28.5064 13.1063   1 
  10   1   8 3.02169 9.75382   1 
  11   1   8 53.0055 14.0446   1 
  10  -1  14 38.0172 21.4328  -2 
  12   1   8 38.0172 21.4328   1 
  -9   2   8 10.1501 11.6691   1 
   5   2  21 106.898 43.7552  -2 
  -8   2   8 106.898 43.7552   1 
   4   2  19 31.3941 15.9344  -2 
  -7   2   8 31.3941 15.9344   1 
  -6   2   8 191.330 14.2096   1 
  -5   2   8 177.855 13.7058   1 
   2   2  14 75.4900 13.1655  -2 
  -4   2   8 75.4900 13.1655   1 
  -3   2   8 14.0440 5.36358   1 
  -2   2   8 39.5750 6.71383   1 
  -1   2   8 225.382 10.4624   1 
  -1   2   7 1909.10 53.5539  -2 
   0   2   8 1909.10 53.5539   1 
   1   2   8 597.932 15.9784   1 
   2   2   8 80.3810 6.49308   1 
  -3   2   2 506.022 12.5572  -2 
   3   2   8 506.022 12.5572   1 
   4   2   8 367.022 11.2452   1 
   5   2   8 323.225 10.8963   1 
   5  -2   3 124.534 12.0877  -2 
   6   2   8 124.534 12.0877   1 
   6  -2   5 -3.5674 16.1919  -2 
   7   2   8 -3.5674 16.1919   1 
   8   2   8 205.534 13.5651   1 
   9   2   8 215.864 14.2390   1 
   8  -2  10 51.6840 15.0987  -2 
  10   2   8 51.6840 15.0987   1 
  11   2   8 0.83452 10.1870   1 
  12   2   8 23.7328 12.3472   1 
   6   3  23 203.179 51.5451  -2 
  -9   3   8 203.179 51.5451   1 
  -8   3   8 13.8685 8.87058   1 
   5   3  20 -9.3529 35.3621  -2 
  -7   3   8 -9.3529 35.3621   1 
   4   3  18 99.3572 16.4757  -2 
  -6   3   8 99.3572 16.4757   1 
  -5   3   8 122.733 11.5447   1 
  -4   3   8 100.147 11.7654   1 
   2   3  13 54.9293 11.2456  -2 
  -3   3   8 54.9293 11.2456   1 
  -2   3   8 41.6699 8.90784   1 
  -1   3   8 5.87257 3.71561   1 
   0   3   8 63.3331 5.08879   1 
  -1   3   6 27.2753 13.1438  -2 
   1   3   8 27.2753 13.1438   1 
   2   3   8 11.8898 3.09638   1 
   3   3   8 117.064 6.05075   1 
  -3   3   1 134.649 6.94802  -2 
   4   3   8 134.649 6.94802   1 
   5   3   8 42.0401 5.37255   1 
   6   3   8 143.922 8.15442   1 
   5  -3   4 473.798 15.2175  -2 
   7   3   8 473.798 15.2175   1 
   6  -3   6 45.7746 16.7993  -2 
   8   3   8 45.7746 16.7993   1 
   9   3   8 4.75812 6.59185   1 
  10   3   8 33.1784 7.52214   1 
   8  -3  11 11.0557 15.7344  -2 
  11   3   8 11.0557 15.7344   1 
  12   3   8 -3.7749 10.3424   1 
  -8   4   8 54.2900 13.8404   1 
  -7   4   8 -1.5250 8.54153   1 
   5   4  19 35.1244 34.2522  -2 
  -6   4   8 35.1244 34.2522   1 
   4   4  17 70.7949 12.7298  -2 
  -5   4   8 70.7949 12.7298   1 
  -4   4   8 19.9365 6.78284   1 
  -3   4   8 316.842 12.6035   1 
   2   4  12 132.823 9.59310  -2 
  -2   4   8 132.823 9.59310   1 
  -1   4   8 6.28048 4.89140   1 
   0   4   8 261.111 10.5219   1 
   1   4   8 -0.4967 4.32753   1 
  -1   4   5 48.0384 8.34575  -2 
   2   4   8 48.0384 8.34575   1 
   3   4   8 101.355 6.52535   1 
   4   4   8 5.66385 4.04504   1 
  -3   4   0 49.5844 6.74637  -2 
   5   4   8 49.5844 6.74637   1 
   6   4   8 -2.0719 4.64855   1 
   7   4   8 116.621 8.47818   1 
   5  -4   5 28.9090 10.2958  -2 
   8   4   8 28.9090 10.2958   1 
   6  -4   7 66.0479 24.3597  -2 
   9   4   8 66.0479 24.3597   1 
  10   4   8 5.20128 6.77272   1 
  11   4   8 8.78075 9.40566   1 
   8  -4  12 55.8592 23.0867  -2 
  12   4   8 55.8592 23.0867   1 
   7   5  23 26.0684 27.5911  -2 
  -8   5   8 26.0684 27.5911   1 
  -7   5   8 -2.7387 9.37208   1 
  -6   5   8 46.1008 10.5688   1 
   5   5  18 16.5643 18.5569  -2 
  -5   5   8 16.5643 18.5569   1 
   4   5  16 102.978 13.2902  -2 
  -4   5   8 102.978 13.2902   1 
  -3   5   8 37.6564 7.97053   1 
  -2   5   8 36.3826 6.46826   1 
   2   5  11 3.62105 5.81323  -2 
  -1   5   8 3.62105 5.81323   1 
   0   5   8 135.518 9.59092   1 
   1   5   8 626.304 16.0689   1 
   0   5   6 42.7680 14.8089  -2 
   2   5   8 42.7680 14.8089   1 
   3   5   8 9.06072 4.16161   1 
   4   5   8 93.1377 7.23938   1 
   5   5   8 156.793 8.45205   1 
   3  -5   1 75.1568 8.29321  -2 
   6   5   8 75.1568 8.29321   1 
   7   5   8 -3.1235 5.17413   1 
   8   5   8 -1.0962 5.13711   1 
   5  -5   6 573.796 22.1759  -2 
   9   5   8 573.796 22.1759   1 
   6  -5   8 314.573 30.8004  -2 
  10   5   8 314.573 30.8004   1 
  11   5   8 3.67325 7.64022   1 
   7  -5  11 169.302 37.8204  -2 
  12   5   8 169.302 37.8204   1 
   7   6  22 4.57559 18.7255  -2 
  -7   6   8 4.57559 18.7255   1 
  -6   6   8 3.99519 8.82340   1 
  -5   6   8 4.33867 6.89983   1 
   5   6  17 119.546 17.8536  -2 
  -4   6   8 119.546 17.8536   1 
   4   6  15 141.161 12.6252  -2 
  -3   6   8 141.161 12.6252   1 
  -2   6   8 6.89316 5.75742   1 
  -1   6   8 10.0579 4.87362   1 
   2   6  10 159.636 10.6198  -2 
   0   6   8 159.636 10.6198   1 
   1   6   8 12.8568 5.87154   1 
   2   6   8 153.612 10.2994   1 
   0   6   5 276.241 13.6706  -2 
   3   6   8 276.241 13.6706   1 
   4   6   8 103.821 8.28046   1 
   5   6   8 275.681 10.6932   1 
   6   6   8 75.2380 7.52699   1 
   3  -6   2 87.5902 9.79085  -2 
   7   6   8 87.5902 9.79085   1 
   8   6   8 1.67310 5.96155   1 
   9   6   8 -5.0729 5.34547   1 
   5  -6   7 251.680 15.2868  -2 
  10   6   8 251.680 15.2868   1 
   6  -6   9 177.038 30.3355  -2 
  11   6   8 177.038 30.3355   1 
  12   6   8 47.6313 11.8708   1 
   7   7  21 68.5889 19.5605  -2 
  -6   7   8 68.5889 19.5605   1 
  -5   7   8 43.3623 13.8414   1 
  -4   7   8 42.4178 9.00032   1 
   5   7  16 156.472 16.3886  -2 
  -3   7   8 156.472 16.3886   1 
   4   7  14 42.7873 11.3971  -2 
  -2   7   8 42.7873 11.3971   1 
  -1   7   8 14.8238 5.21636   1 
   0   7   8 266.103 13.7556   1 
   2   7   9 690.047 19.3591  -2 
   1   7   8 690.047 19.3591   1 
   2   7   8 248.145 12.6982   1 
   3   7   8 270.612 9.58039   1 
   0   7   4 560.422 16.4030  -2 
   4   7   8 560.422 16.4030   1 
   5   7   8 61.9262 7.60585   1 
   6   7   8 148.807 10.1468   1 
   7   7   8 32.7763 6.76203   1 
   3  -7   3 158.362 12.0356  -2 
   8   7   8 158.362 12.0356   1 
   9   7   8 23.5898 6.62494   1 
  10   7   8 155.487 14.6466   1 
   5  -7   8 20.7452 14.6958  -2 
  11   7   8 20.7452 14.6958   1 
   6  -7  10 37.4252 33.4167  -2 
  12   7   8 37.4252 33.4167   1 
   7   8  20 64.6504 18.1574  -2 
  -5   8   8 64.6504 18.1574   1 
  -4   8   8 55.6579 10.9644   1 
  -3   8   8 47.2180 9.92205   1 
   5   8  15 83.8377 15.4056  -2 
  -2   8   8 83.8377 15.4056   1 
   4   8  13 67.7383 14.5281  -2 
  -1   8   8 67.7383 14.5281   1 
   0   8   8 53.7665 9.46609   1 
   1   8   8 58.2500 9.37902   1 
   2   8   8 295.690 14.4802  -2 
   2   8   8 295.690 14.4802   1 
   3   8   8 128.170 7.59817   1 
   4   8   8 120.629 8.87206   1 
   0   8   3 -8.0909 12.8337  -2 
   5   8   8 -8.0909 12.8337   1 
   6   8   8 -0.4348 7.38476   1 
   7   8   8 21.5149 7.31906   1 
   8   8   8 9.96238 6.63048   1 
   3  -8   4 35.9228 11.5982  -2 
   9   8   8 35.9228 11.5982   1 
  10   8   8 35.3068 8.45822   1 
  11   8   8 56.0503 11.3231   1 
   5  -8   9 -2.0794 15.2596  -2 
  12   8   8 -2.0794 15.2596   1 
   7   9  19 -12.918 13.6520  -2 
  -4   9   8 -12.918 13.6520   1 
  -3   9   8 94.1487 12.9102   1 
  -2   9   8 30.9890 10.2958   1 
   5   9  14 4.37260 14.0507  -2 
  -1   9   8 4.37260 14.0507   1 
   4   9  12 169.154 17.0381  -2 
   0   9   8 169.154 17.0381   1 
   1   9   8 3.05744 7.81549   1 
   2   9   8 0.35405 7.30329   1 
   2   9   7 25.7606 11.0993  -2 
   3   9   8 25.7606 11.0993   1 
   4   9   8 21.6204 8.62554   1 
   5   9   8 112.623 12.9229   1 
   0   9   2 1.62949 14.0605  -2 
   6   9   8 1.62949 14.0605   1 
   7   9   8 146.543 12.8161   1 
   8   9   8 46.9301 8.71493   1 
   2  -9   3 195.833 48.7731  -2 
   9   9   8 195.833 48.7731   1 
   3  -9   5 23.9231 12.6899  -2 
  10   9   8 23.9231 12.6899   1 
  11   9   8 28.8238 10.3841   1 
  12   9   8 10.8245 9.71160   1 
   7  10  18 47.7276 14.9333  -2 
  -3  10   8 47.7276 14.9333   1 
  -2  10   8 37.0805 11.1062   1 
  -1  10   8 -1.3217 7.73606   1 
   5  10  13 75.5033 14.5889  -2 
   0  10   8 75.5033 14.5889   1 
   4  10  11 61.1583 20.5623  -2 
   1  10   8 61.1583 20.5623   1 
   2  10   8 3.10855 7.78433   1 
   3  10   8 18.6310 8.40885   1 
   2  10   6 31.1963 13.1074  -2 
   4  10   8 31.1963 13.1074   1 
   5  10   8 6.15471 7.62731   1 
   6  10   8 116.540 12.8562   1 
   0  10   1 454.729 21.0754  -2 
   7  10   8 454.729 21.0754   1 
   8  10   8 20.4406 9.04681   1 
   9  10   8 0.43755 8.76362   1 
   2 -10   4 23.2607 19.0000  -2 
  10  10   8 23.2607 19.0000   1 
   3 -10   6 50.7222 19.7916  -2 
  11  10   8 50.7222 19.7916   1 
  12  10   8 27.5063 11.7414   1 
   7  11  17 57.5570 13.4371  -2 
  -2  11   8 57.5570 13.4371   1 
  -1  11   8 -4.3159 8.10033   1 
   0  11   8 8.69172 8.66651   1 
   5  11  12 58.6419 14.7490  -2 
   1  11   8 58.6419 14.7490   1 
   4  11  10 129.788 42.6755  -2 
   2  11   8 129.788 42.6755   1 
   3  11   8 230.963 15.5614   1 
   4  11   8 7.68198 8.16267   1 
   2  11   5 35.6652 13.7569  -2 
   5  11   8 35.6652 13.7569   1 
   6  11   8 -7.2090 8.01365   1 
   7  11   8 14.2510 10.0157   1 
   0  11   0 220.456 18.3057  -2 
   8  11   8 220.456 18.3057   1 
   9  11   8 23.1075 10.0362   1 
  10  11   8 15.4282 9.58229   1 
   2 -11   5 77.3173 18.0296  -2 
  11  11   8 77.3173 18.0296   1 
   7  12  16 85.6559 13.4451  -2 
  -1  12   8 85.6559 13.4451   1 
   0  12   8 6.92507 9.43124   1 
   1  12   8 8.47898 9.50206   1 
   5  12  11 3.13452 13.8792  -2 
   2  12   8 3.13452 13.8792   1 
   3  12   8 58.2803 11.3491   1 
   4  12   8 146.658 14.6644   1 
   5  12   8 9.60676 8.51665   1 
   2  12   4 112.714 18.3256  -2 
   6  12   8 112.714 18.3256   1 
   7  12   8 118.985 14.8277   1 
   8  12   8 15.3111 10.6623   1 
   0 -12   1 69.4560 15.9882  -2 
   9  12   8 69.4560 15.9882   1 
  10  12   8 16.6970 11.1035   1 
  11  12   8 36.7819 27.3721   1 
   1  13   8 24.4391 10.7213   1 
   2  13   8 53.0941 12.2421   1 
   5  13  10 26.0353 14.5616  -2 
   3  13   8 26.0353 14.5616   1 
   4  13   8 5.90863 36.8970  -2 
   4  13   8 5.90863 36.8970   1 
   5  13   8 13.9764 9.31400   1 
   3  13   5 35.4487 33.9392  -2 
   6  13   8 35.4487 33.9392   1 
   2  13   3 111.637 19.8941  -2 
   7  13   8 111.637 19.8941   1 
   8  13   8 123.478 16.0524   1 
   9  13   8 33.9492 11.6207   1 
   5  14   9 2.19456 15.1382  -2 
   4  14   8 2.19456 15.1382   1 
   5  14   8 24.3428 12.8155   1 
   6  14   8 16.2501 12.0441   1 
   3  14   4 22.9446 25.0998  -2 
   7  14   8 22.9446 25.0998   1 
  -5 -12   9 30.2746 10.7077   1 
  -4 -12   9 15.6063 9.35227   1 
  -9 -12   3 54.0923 31.6215  -2 
  -3 -12   9 54.0923 31.6215   1 
 -10 -12   1 49.7250 18.4333  -2 
  -2 -12   9 49.7250 18.4333   1 
  -1 -12   9 15.9811 16.9123   1 
  -7 -11   9 37.3495 11.3843   1 
  -6 -11   9 53.4338 12.0602   1 
  -7 -11   7 62.4796 14.1370  -2 
  -5 -11   9 62.4796 14.1370   1 
  -4 -11   9 36.7834 10.8606   1 
  -3 -11   9 -1.8147 7.59573   1 
  -9 -11   2 55.9751 18.8118  -2 
  -2 -11   9 55.9751 18.8118   1 
  10  11   0 39.6425 15.6795  -2 
  -1 -11   9 39.6425 15.6795   1 
   0 -11   9 67.0976 11.9747   1 
   1 -11   9 21.1258 10.0729   1 
  -4 -10  13 79.8641 24.2164  -2 
  -8 -10   9 79.8641 24.2164   1 
  -5 -10  11 102.202 18.2336  -2 
  -7 -10   9 102.202 18.2336   1 
  -6 -10   9 -0.5695 9.28675   1 
  -5 -10   9 92.7147 13.3048   1 
  -7 -10   6 19.0207 11.3571  -2 
  -4 -10   9 19.0207 11.3571   1 
  -3 -10   9 -0.8301 7.42160   1 
  -2 -10   9 37.7859 9.07914   1 
  -9 -10   1 193.261 18.1358  -2 
  -1 -10   9 193.261 18.1358   1 
  10  10   1 33.9341 17.1955  -2 
   0 -10   9 33.9341 17.1955   1 
   1 -10   9 35.7674 10.0467   1 
   2 -10   9 -17.087 7.77638   1 
  12  10   6 363.136 22.5286  -2 
   3 -10   9 363.136 22.5286   1 
  -9  -9   9 194.165 17.7324   1 
  -8  -9   9 127.820 15.7453   1 
  -4  -9  12 59.5541 21.9336  -2 
  -7  -9   9 59.5541 21.9336   1 
  -5  -9  10 183.310 18.8899  -2 
  -6  -9   9 183.310 18.8899   1 
  -5  -9   9 -8.4627 8.00041   1 
  -4  -9   9 14.8139 7.04024   1 
  -7  -9   5 15.1510 9.13030  -2 
  -3  -9   9 15.1510 9.13030   1 
  -2  -9   9 6.56462 7.28837   1 
  -1  -9   9 83.0610 10.9845   1 
   9   9   0 76.9515 13.2663  -2 
   0  -9   9 76.9515 13.2663   1 
  10   9   2 30.2439 18.5777  -2 
   1  -9   9 30.2439 18.5777   1 
   2  -9   9 -1.2837 7.72058   1 
   3  -9   9 -9.8300 9.11346   1 
  12   9   7 20.4218 17.1216  -2 
   4  -9   9 20.4218 17.1216   1 
 -10  -8   9 18.2480 10.4851   1 
  -2  -8  16 59.5408 14.6234  -2 
  -9  -8   9 59.5408 14.6234   1 
  -8  -8   9 30.8567 10.3701   1 
  -7  -8   9 5.80771 9.12696   1 
  -4  -8  11 47.4846 20.0880  -2 
  -6  -8   9 47.4846 20.0880   1 
  -5  -8   9 599.227 24.2516  -2 
  -5  -8   9 599.227 24.2516   1 
  -4  -8   9 385.880 16.2345   1 
  -3  -8   9 169.356 12.6873   1 
  -7  -8   4 170.285 12.5490  -2 
  -2  -8   9 170.285 12.5490   1 
  -1  -8   9 13.7284 7.71970   1 
   0  -8   9 65.1695 9.91603   1 
   9   8   1 14.1662 11.9398  -2 
   1  -8   9 14.1662 11.9398   1 
  10   8   3 3.48650 20.9417  -2 
   2  -8   9 3.48650 20.9417   1 
   3  -8   9 28.6203 8.03260   1 
   4  -8   9 124.033 13.6391   1 
  12   8   8 48.9416 16.7665  -2 
   5  -8   9 48.9416 16.7665   1 
   6  -8   9 37.3916 10.1812   1 
 -10  -7   9 2.00786 10.4210   1 
  -9  -7   9 9.68022 9.30355   1 
  -2  -7  15 0.56243 11.9961  -2 
  -8  -7   9 0.56243 11.9961   1 
  -7  -7   9 8.25347 8.34539   1 
  -6  -7   9 8.82260 7.86149   1 
  -4  -7  10 204.713 17.6705  -2 
  -5  -7   9 204.713 17.6705   1 
  -5  -7   8 276.700 17.6958  -2 
  -4  -7   9 276.700 17.6958   1 
  -3  -7   9 -1.9095 6.35755   1 
  -2  -7   9 21.8886 7.80010   1 
  -7  -7   3 272.251 14.2299  -2 
  -1  -7   9 272.251 14.2299   1 
   0  -7   9 6.21119 6.53284   1 
   1  -7   9 141.932 12.8599   1 
   9   7   2 67.3219 12.6912  -2 
   2  -7   9 67.3219 12.6912   1 
  10   7   4 114.544 42.8627  -2 
   3  -7   9 114.544 42.8627   1 
   4  -7   9 118.698 12.9781   1 
  11   7   7 229.644 55.1170  -2 
   5  -7   9 229.644 55.1170   1 
  12   7   9 72.9105 15.4991  -2 
   6  -7   9 72.9105 15.4991   1 
   7  -7   9 50.0127 16.0480   1 
   0  -6  19 83.4203 21.4844  -2 
 -10  -6   9 83.4203 21.4844   1 
  -9  -6   9 122.614 12.6673   1 
  -8  -6   9 17.8644 7.92389   1 
  -2  -6  14 63.0058 9.44934  -2 
  -7  -6   9 63.0058 9.44934   1 
  -6  -6   9 40.3661 7.24269   1 
  -5  -6   9 48.4147 7.57272   1 
  -4  -6   9 35.2644 12.7730  -2 
  -4  -6   9 35.2644 12.7730   1 
  -5  -6   7 12.3157 18.9075  -2 
  -3  -6   9 12.3157 18.9075   1 
  -2  -6   9 11.6018 7.01066   1 
  -1  -6   9 18.7186 6.90523   1 
  -7  -6   2 285.894 13.8900  -2 
   0  -6   9 285.894 13.8900   1 
   1  -6   9 25.7591 6.31539   1 
   2  -6   9 35.8142 7.45130   1 
   9   6   3 -2.0269 11.1549  -2 
   3  -6   9 -2.0269 11.1549   1 
  10   6   5 214.851 43.8665  -2 
   4  -6   9 214.851 43.8665   1 
   5  -6   9 62.2214 11.8475   1 
  11   6   8 181.697 36.7948  -2 
   6  -6   9 181.697 36.7948   1 
  12   6  10 25.3297 21.4206  -2 
   7  -6   9 25.3297 21.4206   1 
   1  -5  20 13.2518 18.6734  -2 
 -10  -5   9 13.2518 18.6734   1 
   0  -5  18 209.744 19.3362  -2 
  -9  -5   9 209.744 19.3362   1 
  -8  -5   9 4.29495 7.09033   1 
  -7  -5   9 6.12864 6.51174   1 
  -2  -5  13 75.1083 9.18983  -2 
  -6  -5   9 75.1083 9.18983   1 
  -5  -5   9 0.26191 5.88612   1 
  -4  -5   9 1018.77 21.1605   1 
  -4  -5   8 870.939 23.4112  -2 
  -3  -5   9 870.939 23.4112   1 
  -2  -5   9 20.5923 6.71350   1 
  -1  -5   9 7.68912 5.67007   1 
   0  -5   9 0.84821 6.29940   1 
  -7  -5   1 322.215 13.0310  -2 
   1  -5   9 322.215 13.0310   1 
   2  -5   9 177.342 11.4129   1 
   3  -5   9 2.21785 6.66634   1 
   9   5   4 798.254 22.0045  -2 
   4  -5   9 798.254 22.0045   1 
   5  -5   9 175.667 15.0434   1 
   6  -5   9 3.52513 7.89576   1 
  11   5   9 14.3583 48.0058  -2 
   7  -5   9 14.3583 48.0058   1 
  12   5  11 85.7819 22.4675  -2 
   8  -5   9 85.7819 22.4675   1 
 -10  -4   9 1.13950 9.69338   1 
   1  -4  19 113.941 18.0787  -2 
  -9  -4   9 113.941 18.0787   1 
   0  -4  17 192.354 18.2135  -2 
  -8  -4   9 192.354 18.2135   1 
  -7  -4   9 91.0306 9.62040   1 
  -6  -4   9 5.26707 6.52906   1 
  -2  -4  12 15.5678 8.49695  -2 
  -5  -4   9 15.5678 8.49695   1 
  -4  -4   9 204.179 10.2607   1 
  -3  -4   9 1015.76 26.4513   1 
  -4  -4   7 290.092 13.3481  -2 
  -2  -4   9 290.092 13.3481   1 
  -5  -4   5 65.2003 34.4980  -2 
  -1  -4   9 65.2003 34.4980   1 
   0  -4   9 3.97705 4.97732   1 
   1  -4   9 97.1962 7.40444   1 
   7   4   0 41.1627 9.59341  -2 
   2  -4   9 41.1627 9.59341   1 
   3  -4   9 54.7667 9.59347   1 
   4  -4   9 49.5963 9.85567   1 
   9   4   5 935.047 23.0660  -2 
   5  -4   9 935.047 23.0660   1 
   6  -4   9 200.557 14.6271   1 
   7  -4   9 34.5921 10.6791   1 
  11   4  10 33.8368 22.7385  -2 
   8  -4   9 33.8368 22.7385   1 
  12   4  12 1.95361 22.5304  -2 
   9  -4   9 1.95361 22.5304   1 
 -10  -3   9 29.4648 12.1711   1 
  -9  -3   9 23.6927 8.71029   1 
   1  -3  18 547.295 23.9672  -2 
  -8  -3   9 547.295 23.9672   1 
   0  -3  16 591.591 37.2214  -2 
  -7  -3   9 591.591 37.2214   1 
  -6  -3   9 99.0331 12.0270   1 
  -5  -3   9 67.2562 9.70407   1 
  -2  -3  11 241.150 14.2410  -2 
  -4  -3   9 241.150 14.2410   1 
  -3  -3   9 6.34200 5.94439   1 
  -2  -3   9 262.464 8.84447   1 
  -4  -3   6 10.2966 7.17057  -2 
  -1  -3   9 10.2966 7.17057   1 
   0  -3   9 581.158 11.3136   1 
   1  -3   9 347.967 9.58502   1 
   2  -3   9 132.255 7.91446   1 
   7   3   1 393.446 14.4783  -2 
   3  -3   9 393.446 14.4783   1 
   4  -3   9 116.653 9.86836   1 
   5  -3   9 197.270 12.7710   1 
   9   3   6 210.608 15.3550  -2 
   6  -3   9 210.608 15.3550   1 
   7  -3   9 115.180 11.3954   1 
   8  -3   9 -8.8144 8.40958   1 
  11   3  11 43.9034 25.2258  -2 
   9  -3   9 43.9034 25.2258   1 
  12   3  13 -60.392 44.6470  -2 
  10  -3   9 -60.392 44.6470   1 
   3  -2  22 59.2483 14.9907  -2 
 -10  -2   9 59.2483 14.9907   1 
  -9  -2   9 13.3586 8.05266   1 
  -8  -2   9 39.1542 9.13379   1 
   1  -2  17 119.908 18.9418  -2 
  -7  -2   9 119.908 18.9418   1 
  -6  -2   9 2.24971 7.37024   1 
  -5  -2   9 20.0984 7.58023   1 
  -4  -2   9 172.470 10.1765   1 
  -2  -2  10 213.027 12.6646  -2 
  -3  -2   9 213.027 12.6646   1 
  -2  -2   9 448.718 13.4624   1 
  -1  -2   9 3.21914 3.33755   1 
  -4  -2   5 464.021 14.4990  -2 
   0  -2   9 464.021 14.4990   1 
   1  -2   9 401.439 12.4233   1 
   2  -2   9 13.7875 5.23037   1 
   3  -2   9 196.038 8.83775   1 
   7   2   2 215.980 11.9973  -2 
   4  -2   9 215.980 11.9973   1 
   5  -2   9 33.1383 6.52589   1 
   6  -2   9 -7.2136 6.42904   1 
   9   2   7 50.3794 9.98868  -2 
   7  -2   9 50.3794 9.98868   1 
   8  -2   9 -6.2455 7.71672   1 
   9  -2   9 49.1241 11.7929   1 
  11   2  12 180.466 25.4187  -2 
  10  -2   9 180.466 25.4187   1 
 -10  -1   9 9.45362 11.0502   1 
   3  -1  21 12.8625 11.8579  -2 
  -9  -1   9 12.8625 11.8579   1 
  -8  -1   9 53.4055 11.7753   1 
  -7  -1   9 -3.4569 6.41325   1 
   1  -1  16 16.6815 15.3154  -2 
  -6  -1   9 16.6815 15.3154   1 
  -5  -1   9 171.458 10.5389   1 
  -4  -1   9 238.422 10.8927   1 
  -3  -1   9 220.906 9.33770   1 
  -2  -1   9 149.078 12.4576  -2 
  -2  -1   9 149.078 12.4576   1 
  -1  -1   9 625.675 14.7145   1 
   0  -1   9 30.0337 5.48078   1 
  -4  -1   4 238.966 10.3591  -2 
   1  -1   9 238.966 10.3591   1 
   2  -1   9 4.79425 3.62925   1 
   3  -1   9 27.5463 5.15423   1 
   4  -1   9 6.41043 4.52305   1 
   7   1   3 77.0429 9.87183  -2 
   5  -1   9 77.0429 9.87183   1 
   6  -1   9 69.4867 7.37637   1 
   7  -1   9 283.210 11.1322   1 
   9   1   8 12.5087 11.7197  -2 
   8  -1   9 12.5087 11.7197   1 
   9  -1   9 6.62981 8.68696   1 
  10  -1   9 -1.1993 10.0197   1 
  11   1  13 95.2897 21.4138  -2 
  11  -1   9 95.2897 21.4138   1 
 -10   0   9 -9.0903 11.8330   1 
  -9   0   9 14.9477 12.0104   1 
   3   0  20 84.2159 21.0808  -2 
  -8   0   9 84.2159 21.0808   1 
  -7   0   9 45.2883 9.80090   1 
  -6   0   9 161.179 11.3124   1 
   1   0  15 34.0129 23.8879  -2 
  -5   0   9 34.0129 23.8879   1 
  -4   0   9 17.8544 5.09670   1 
  -3   0   9 51.3996 6.01903   1 
  -2   0   9 214.479 9.60492   1 
  -2   0   8 241.876 11.9155  -2 
  -1   0   9 241.876 11.9155   1 
   0   0   9 20.4074 3.85142   1 
   1   0   9 193.535 6.53915   1 
  -4   0   3 359.354 10.8541  -2 
   2   0   9 359.354 10.8541   1 
   3   0   9 328.834 10.2689   1 
   4   0   9 166.740 8.98951   1 
   6   0   2 43.7988 20.3280  -2 
   5   0   9 43.7988 20.3280   1 
   7   0   4 101.256 10.6568  -2 
   6   0   9 101.256 10.6568   1 
   7   0   9 416.982 13.0869   1 
   8   0   9 88.6968 12.2820   1 
   9   0   9 4.69693 10.3738  -2 
   9   0   9 4.69693 10.3738   1 
  10   0   9 31.3375 11.1145   1 
  11   0   9 44.8296 12.8291   1 
  -9   1   9 21.1108 11.9822   1 
  -8   1   9 -4.0087 9.26271   1 
   3   1  19 107.527 20.1873  -2 
  -7   1   9 107.527 20.1873   1 
  -6   1   9 112.471 11.0359   1 
  -5   1   9 91.6995 8.74217   1 
   1   1  14 156.165 18.4950  -2 
  -4   1   9 156.165 18.4950   1 
  -3   1   9 80.9407 6.93315   1 
  -2   1   9 487.874 14.3675   1 
  -1   1   9 55.2287 6.67169   1 
  -2   1   7 786.735 18.7870  -2 
   0   1   9 786.735 18.7870   1 
   1   1   9 77.3487 4.26786   1 
   2   1   9 196.045 6.76950   1 
  -4   1   2 482.622 11.3430  -2 
   3   1   9 482.622 11.3430   1 
   4   1   9 466.832 11.7072   1 
   5   1   9 19.2317 5.43485   1 
   6  -1   3 175.136 16.5712  -2 
   6   1   9 175.136 16.5712   1 
   7  -1   5 74.4701 11.0337  -2 
   7   1   9 74.4701 11.0337   1 
   8   1   9 166.976 12.6464   1 
   9   1   9 51.6171 12.1698   1 
   9  -1  10 79.1123 15.8976  -2 
  10   1   9 79.1123 15.8976   1 
  11   1   9 125.020 17.5351   1 
  12   1   9 114.745 16.2473   1 
   5   2  23 413.551 53.6965  -2 
  -9   2   9 413.551 53.6965   1 
  -8   2   9 4.52178 8.78339   1 
  -7   2   9 110.446 12.7130   1 
   3   2  18 14.1285 17.9625  -2 
  -6   2   9 14.1285 17.9625   1 
  -5   2   9 -0.1240 6.89281   1 
  -4   2   9 -5.0148 6.21365   1 
   1   2  13 24.9302 11.7243  -2 
  -3   2   9 24.9302 11.7243   1 
  -2   2   9 177.174 11.0316   1 
  -1   2   9 980.068 23.7216   1 
   0   2   9 458.651 13.2998   1 
  -2   2   6 152.633 16.1757  -2 
   1   2   9 152.633 16.1757   1 
   2   2   9 18.4564 4.91609   1 
   3   2   9 -2.7148 3.45534   1 
  -4   2   1 337.021 11.2086  -2 
   4   2   9 337.021 11.2086   1 
   5   2   9 79.2241 7.57868   1 
   6   2   9 70.4388 7.53349   1 
   6  -2   4 115.499 14.3416  -2 
   7   2   9 115.499 14.3416   1 
   7  -2   6 350.735 19.0418  -2 
   8   2   9 350.735 19.0418   1 
   9   2   9 -2.0626 6.88301   1 
  10   2   9 11.2294 9.87060   1 
   9  -2  11 33.2664 16.6756  -2 
  11   2   9 33.2664 16.6756   1 
  12   2   9 43.3707 14.5917   1 
   5   3  22 276.782 47.9571  -2 
  -8   3   9 276.782 47.9571   1 
  -7   3   9 7.69481 8.06887   1 
   4   3  19 25.3245 32.5649  -2 
  -6   3   9 25.3245 32.5649   1 
   3   3  17 33.2841 15.2768  -2 
  -5   3   9 33.2841 15.2768   1 
  -4   3   9 43.8601 9.84199   1 
  -3   3   9 44.0365 9.02661   1 
   1   3  12 36.5464 11.2525  -2 
  -2   3   9 36.5464 11.2525   1 
  -1   3   9 320.886 10.5730   1 
   0   3   9 19.9043 4.10386   1 
   1   3   9 159.980 6.77797   1 
  -2   3   5 44.4195 10.1303  -2 
   2   3   9 44.4195 10.1303   1 
   3   3   9 72.7529 5.03662   1 
   4   3   9 148.166 7.28442   1 
  -4   3   0 209.842 8.68038  -2 
   5   3   9 209.842 8.68038   1 
   6   3   9 127.740 8.15234   1 
   7   3   9 18.1371 5.68896   1 
   6  -3   5 82.3699 14.5156  -2 
   8   3   9 82.3699 14.5156   1 
   7  -3   7 43.1163 16.2825  -2 
   9   3   9 43.1163 16.2825   1 
  10   3   9 63.9052 10.6553   1 
  11   3   9 13.7535 10.8341   1 
   9  -3  12 -6.0277 17.5620  -2 
  12   3   9 -6.0277 17.5620   1 
   6   4  23 30.1848 22.1808  -2 
  -8   4   9 30.1848 22.1808   1 
   5   4  21 -48.891 37.1929  -2 
  -7   4   9 -48.891 37.1929   1 
  -6   4   9 9.54141 7.63131   1 
   4   4  18 52.8285 30.1278  -2 
  -5   4   9 52.8285 30.1278   1 
   3   4  16 40.5389 12.2422  -2 
  -4   4   9 40.5389 12.2422   1 
  -3   4   9 2.94333 6.12886   1 
  -2   4   9 5.72394 6.34305   1 
   1   4  11 238.336 12.4132  -2 
  -1   4   9 238.336 12.4132   1 
   0   4   9 -0.0415 4.73434   1 
   1   4   9 -1.8855 3.01820   1 
   2   4   9 47.6542 4.93667   1 
  -2   4   4 373.280 16.9011  -2 
   3   4   9 373.280 16.9011   1 
   4   4   9 4.55904 3.94999   1 
   5   4   9 219.978 9.32988   1 
   4  -4   1 90.3807 8.06959  -2 
   6   4   9 90.3807 8.06959   1 
   7   4   9 166.511 9.88538   1 
   8   4   9 15.5349 5.68796   1 
   6  -4   6 168.596 16.5717  -2 
   9   4   9 168.596 16.5717   1 
   7  -4   8 6.04237 27.2661  -2 
  10   4   9 6.04237 27.2661   1 
  11   4   9 18.5917 11.2644   1 
  12   4   9 12.2633 11.6299   1 
   6   5  22 45.9547 16.6219  -2 
  -7   5   9 45.9547 16.6219   1 
  -6   5   9 0.82426 8.16652   1 
  -5   5   9 14.7709 7.20349   1 
   4   5  17 189.448 25.1904  -2 
  -4   5   9 189.448 25.1904   1 
   3   5  15 58.9225 12.4386  -2 
  -3   5   9 58.9225 12.4386   1 
  -2   5   9 33.3279 6.87076   1 
  -1   5   9 45.4293 6.17152   1 
   1   5  10 28.1969 7.89488  -2 
   0   5   9 28.1969 7.89488   1 
   1   5   9 83.7885 7.82034   1 
   2   5   9 2.21752 4.72676   1 
  -1   5   5 40.6267 11.6418  -2 
   3   5   9 40.6267 11.6418   1 
  -2   5   3 602.913 26.6996  -2 
   4   5   9 602.913 26.6996   1 
   5   5   9 193.339 9.07966   1 
   6   5   9 8.22388 5.48997   1 
   4  -5   2 134.067 9.87797  -2 
   7   5   9 134.067 9.87797   1 
   8   5   9 10.9385 5.95119   1 
   9   5   9 119.093 10.3688   1 
   6  -5   7 61.1709 14.7173  -2 
  10   5   9 61.1709 14.7173   1 
   7  -5   9 25.9574 45.0615  -2 
  11   5   9 25.9574 45.0615   1 
  12   5   9 73.0192 15.5765   1 
  -7   6   9 59.4067 15.3061   1 
   6   6  21 38.6394 19.1035  -2 
  -6   6   9 38.6394 19.1035   1 
  -5   6   9 5.27044 8.00777   1 
  -4   6   9 183.455 13.4741   1 
   4   6  16 22.7945 15.9348  -2 
  -3   6   9 22.7945 15.9348   1 
   3   6  14 45.5364 10.8948  -2 
  -2   6   9 45.5364 10.8948   1 
  -1   6   9 24.1548 5.51646   1 
   0   6   9 119.496 10.4684   1 
   1   6   9 798.812 19.7981  -2 
   1   6   9 798.812 19.7981   1 
   2   6   9 27.0141 6.19167   1 
   3   6   9 -9.9704 3.61932   1 
  -1   6   4 178.113 13.8759  -2 
   4   6   9 178.113 13.8759   1 
  -2   6   2 -5.2843 23.6471  -2 
   5   6   9 -5.2843 23.6471   1 
   6   6   9 -0.9198 5.35602   1 
   7   6   9 1.39850 6.21696   1 
   4  -6   3 1.71104 9.40686  -2 
   8   6   9 1.71104 9.40686   1 
   9   6   9 307.845 12.9870   1 
  10   6   9 165.350 12.6879   1 
   6  -6   8 28.1225 18.0090  -2 
  11   6   9 28.1225 18.0090   1 
   7  -6  10 24.2936 35.2236  -2 
  12   6   9 24.2936 35.2236   1 
  -6   7   9 129.887 20.8340   1 
   6   7  20 49.3196 16.1410  -2 
  -5   7   9 49.3196 16.1410   1 
  -4   7   9 168.646 15.2719   1 
  -3   7   9 420.679 19.1949   1 
   4   7  15 36.6609 15.6865  -2 
  -2   7   9 36.6609 15.6865   1 
   3   7  13 86.1445 14.8063  -2 
  -1   7   9 86.1445 14.8063   1 
   0   7   9 9.77443 6.92883   1 
   1   7   9 99.2592 10.3284   1 
   1   7   8 679.836 19.1609  -2 
   2   7   9 679.836 19.1609   1 
   3   7   9 240.664 12.4114   1 
   4   7   9 134.183 9.35498   1 
  -1   7   3 1261.93 26.2526  -2 
   5   7   9 1261.93 26.2526   1 
   6   7   9 62.1488 7.43558   1 
   7   7   9 3.18419 6.51660   1 
   8   7   9 1.21194 6.39299   1 
   4  -7   4 21.3410 9.82473  -2 
   9   7   9 21.3410 9.82473   1 
  10   7   9 91.7494 10.7774   1 
  11   7   9 55.3528 11.8864   1 
   6  -7   9 58.5889 19.3372  -2 
  12   7   9 58.5889 19.3372   1 
  -5   8   9 2.69019 11.9634   1 
   6   8  19 19.3405 15.0892  -2 
  -4   8   9 19.3405 15.0892   1 
  -3   8   9 45.6402 10.6675   1 
  -2   8   9 10.8801 8.42239   1 
   4   8  14 74.9433 14.7317  -2 
  -1   8   9 74.9433 14.7317   1 
   3   8  12 183.653 17.1096  -2 
   0   8   9 183.653 17.1096   1 
   1   8   9 2.55439 7.39859   1 
   2   8   9 38.3046 8.35136   1 
   1   8   7 23.0556 11.5335  -2 
   3   8   9 23.0556 11.5335   1 
   4   8   9 73.0440 7.69564   1 
   5   8   9 198.630 11.8156   1 
  -1   8   2 388.512 16.8107  -2 
   6   8   9 388.512 16.8107   1 
   7   8   9 158.116 11.4268   1 
   8   8   9 108.678 9.96994   1 
   9   8   9 19.0744 6.90531   1 
   4  -8   5 34.5556 12.2217  -2 
  10   8   9 34.5556 12.2217   1 
  11   8   9 12.5888 9.04065   1 
  12   8   9 11.2041 9.71284   1 
  -4   9   9 -9.4223 11.4596   1 
   6   9  18 -11.684 11.4407  -2 
  -3   9   9 -11.684 11.4407   1 
  -2   9   9 1.81627 8.46293   1 
  -1   9   9 67.8108 10.8171   1 
   4   9  13 82.3085 14.7987  -2 
   0   9   9 82.3085 14.7987   1 
   3   9  11 16.5744 21.3717  -2 
   1   9   9 16.5744 21.3717   1 
   2   9   9 11.7846 7.78397   1 
   3   9   9 3.52665 7.59002   1 
   1   9   6 211.480 16.6057  -2 
   4   9   9 211.480 16.6057   1 
   5   9   9 44.7282 8.70292   1 
   6   9   9 -1.3315 6.92688   1 
  -1   9   1 203.967 13.4558  -2 
   7   9   9 203.967 13.4558   1 
   8   9   9 22.6968 7.40303   1 
   9   9   9 16.7189 7.99693   1 
   3  -9   4 16.5692 30.8286  -2 
  10   9   9 16.5692 30.8286   1 
   4  -9   6 46.3022 16.2854  -2 
  11   9   9 46.3022 16.2854   1 
  12   9   9 24.8905 10.9770   1 
  -3  10   9 113.668 17.7206   1 
   6  10  17 34.6489 11.0296  -2 
  -2  10   9 34.6489 11.0296   1 
  -1  10   9 24.8737 9.39770   1 
   0  10   9 58.6663 11.0587   1 
   4  10  12 57.9092 14.6127  -2 
   1  10   9 57.9092 14.6127   1 
   3  10  10 206.265 29.2614  -2 
   2  10   9 206.265 29.2614   1 
   3  10   9 94.7725 11.8870   1 
   4  10   9 64.7084 10.6279   1 
   1  10   5 69.1720 13.6671  -2 
   5  10   9 69.1720 13.6671   1 
   6  10   9 211.683 13.4330   1 
   7  10   9 15.1142 7.18081   1 
  -1  10   0 82.2610 13.2061  -2 
   8  10   9 82.2610 13.2061   1 
   9  10   9 -2.5843 7.54231   1 
  10  10   9 7.98855 7.65372   1 
   3 -10   5 24.9298 21.2742  -2 
  11  10   9 24.9298 21.2742   1 
   4 -10   7 234.463 22.0800  -2 
  12  10   9 234.463 22.0800   1 
  -2  11   9 47.6768 11.5188   1 
   6  11  16 183.401 16.4824  -2 
  -1  11   9 183.401 16.4824   1 
   0  11   9 62.9748 11.8115   1 
   1  11   9 -2.9705 8.17076   1 
   4  11  11 24.7094 14.0523  -2 
   2  11   9 24.7094 14.0523   1 
   3  11   9 31.2821 36.5876  -2 
   3  11   9 31.2821 36.5876   1 
   4  11   9 96.6911 12.2632   1 
   5  11   9 32.6535 9.10961   1 
   1  11   4 378.130 20.8912  -2 
   6  11   9 378.130 20.8912   1 
   7  11   9 249.425 17.4347   1 
   8  11   9 31.8789 9.18333   1 
   1 -11   1 35.4747 13.0609  -2 
   9  11   9 35.4747 13.0609   1 
  10  11   9 -4.7877 8.02246   1 
  11  11   9 1.20515 8.62458   1 
   6  12  15 64.6020 14.9031  -2 
   0  12   9 64.6020 14.9031   1 
   1  12   9 14.2912 9.49328   1 
   2  12   9 25.8159 10.0113   1 
   4  12  10 51.2591 14.9555  -2 
   3  12   9 51.2591 14.9555   1 
   4  12   9 9.67821 10.4365   1 
   5  12   9 5.97921 8.86936   1 
   6  12   9 9.92217 10.4233   1 
   1  12   3 287.018 21.4718  -2 
   7  12   9 287.018 21.4718   1 
   8  12   9 328.530 20.6601   1 
   9  12   9 51.4134 10.4609   1 
   1 -12   2 64.2054 14.0408  -2 
  10  12   9 64.2054 14.0408   1 
   6  13  14 40.1929 16.1338  -2 
   1  13   9 40.1929 16.1338   1 
   2  13   9 -0.0398 8.87255   1 
   3  13   9 28.5867 10.3010   1 
   4  13   9 84.2220 17.4578  -2 
   4  13   9 84.2220 17.4578   1 
   3  13   7 141.578 46.9768  -2 
   5  13   9 141.578 46.9768   1 
   6  13   9 26.7572 10.2616   1 
   2  13   4 17.5392 35.1433  -2 
   7  13   9 17.5392 35.1433   1 
   1  13   2 44.5010 18.6792  -2 
   8  13   9 44.5010 18.6792   1 
   9  13   9 17.4649 11.1656   1 
   4  14   8 -24.494 16.8613  -2 
   5  14   9 -24.494 16.8613   1 
   3  14   6 53.6227 47.8009  -2 
   6  14   9 53.6227 47.8009   1 
   7  14   9 30.6533 13.0768   1 
  -6 -11  11 79.2517 28.0113  -2 
  -7 -11  10 79.2517 28.0113   1 
  -6 -11  10 9.49543 11.7047   1 
  -5 -11  10 6.32579 11.6140   1 
  -8 -11   6 -24.550 13.9841  -2 
  -4 -11  10 -24.550 13.9841   1 
  -3 -11  10 42.3857 11.6116   1 
  -2 -11  10 18.3471 10.4246   1 
 -10 -11   1 93.6272 23.9599  -2 
  -1 -11  10 93.6272 23.9599   1 
  11  11   1 18.8305 19.0227  -2 
   0 -11  10 18.8305 19.0227   1 
   1 -11  10 53.7987 13.2521   1 
  -8 -10  10 15.2162 11.0008   1 
  -5 -10  12 351.959 29.9633  -2 
  -7 -10  10 351.959 29.9633   1 
  -6 -10  10 769.784 28.6796  -2 
  -6 -10  10 769.784 28.6796   1 
  -5 -10  10 106.294 13.8935   1 
  -4 -10  10 12.3415 8.15518   1 
  -8 -10   5 14.3976 10.3008  -2 
  -3 -10  10 14.3976 10.3008   1 
  -2 -10  10 13.0614 7.82353   1 
  -1 -10  10 -12.301 6.71500   1 
  10  10   0 147.945 18.5175  -2 
   0 -10  10 147.945 18.5175   1 
  11  10   2 4.27515 20.1909  -2 
   1 -10  10 4.27515 20.1909   1 
   2 -10  10 159.329 14.3153   1 
   3 -10  10 75.9294 16.1681   1 
  -3  -9  16 86.7469 17.3772  -2 
  -9  -9  10 86.7469 17.3772   1 
  -8  -9  10 -3.2232 9.32708   1 
  -7  -9  10 60.1306 12.3103   1 
  -5  -9  11 268.011 25.8365  -2 
  -6  -9  10 268.011 25.8365   1 
  -6  -9   9 186.331 18.5869  -2 
  -5  -9  10 186.331 18.5869   1 
  -4  -9  10 19.9927 8.05059   1 
  -3  -9  10 5.00361 7.12041   1 
  -8  -9   4 120.223 12.0955  -2 
  -2  -9  10 120.223 12.0955   1 
  -1  -9  10 95.4900 11.3367   1 
   0  -9  10 24.8785 8.80438   1 
  10   9   1 -15.705 13.2685  -2 
   1  -9  10 -15.705 13.2685   1 
  11   9   3 97.8721 23.6467  -2 
   2  -9  10 97.8721 23.6467   1 
   3  -9  10 180.046 17.6156   1 
   4  -9  10 232.283 19.4288   1 
  -9  -8  10 59.2521 13.0226   1 
  -3  -8  15 62.8250 14.5310  -2 
  -8  -8  10 62.8250 14.5310   1 
  -7  -8  10 11.7797 9.37938   1 
  -6  -8  10 47.4110 10.8256   1 
  -5  -8  10 11.2694 17.9217  -2 
  -5  -8  10 11.2694 17.9217   1 
  -6  -8   8 47.6998 13.1432  -2 
  -4  -8  10 47.6998 13.1432   1 
  -3  -8  10 8.04239 7.08921   1 
  -2  -8  10 74.7652 9.87622   1 
  -8  -8   3 191.271 13.0855  -2 
  -1  -8  10 191.271 13.0855   1 
   0  -8  10 55.6015 9.51191   1 
   1  -8  10 59.9371 9.99436   1 
  10   8   2 54.0491 13.6518  -2 
   2  -8  10 54.0491 13.6518   1 
  11   8   4 8.40629 18.9203  -2 
   3  -8  10 8.40629 18.9203   1 
   4  -8  10 -3.4835 8.46288   1 
   5  -8  10 27.8234 10.3365   1 
  -9  -7  10 -7.9845 8.12077   1 
  -8  -7  10 6.67052 8.88683   1 
  -3  -7  14 8.25055 11.8474  -2 
  -7  -7  10 8.25055 11.8474   1 
  -6  -7  10 140.046 14.5058   1 
  -5  -7  10 253.816 14.2086   1 
  -5  -7   9 284.674 19.1245  -2 
  -4  -7  10 284.674 19.1245   1 
  -6  -7   7 55.6413 14.5276  -2 
  -3  -7  10 55.6413 14.5276   1 
  -2  -7  10 166.514 12.0928   1 
  -1  -7  10 107.907 10.9627   1 
  -8  -7   2 5.57728 10.4344  -2 
   0  -7  10 5.57728 10.4344   1 
   1  -7  10 37.9139 8.87668   1 
   2  -7  10 13.9218 6.84393   1 
  10   7   3 26.6858 12.4523  -2 
   3  -7  10 26.6858 12.4523   1 
   4  -7  10 12.0547 8.51163   1 
   5  -7  10 -0.4623 8.22099   1 
   6  -7  10 42.1143 10.7686   1 
   0  -6  20 1.23780 30.1577  -2 
 -10  -6  10 1.23780 30.1577   1 
  -1  -6  18 51.1636 20.1173  -2 
  -9  -6  10 51.1636 20.1173   1 
  -8  -6  10 0.04156 8.32193   1 
  -7  -6  10 141.532 13.9221   1 
  -3  -6  13 200.317 14.8748  -2 
  -6  -6  10 200.317 14.8748   1 
  -5  -6  10 14.2031 7.75451   1 
  -4  -6  10 210.418 13.3284   1 
  -5  -6   8 75.7669 13.7074  -2 
  -3  -6  10 75.7669 13.7074   1 
  -6  -6   6 11.2576 18.0250  -2 
  -2  -6  10 11.2576 18.0250   1 
  -1  -6  10 17.9060 7.56516   1 
   0  -6  10 30.2667 7.70253   1 
  -8  -6   1 74.5492 11.9684  -2 
   1  -6  10 74.5492 11.9684   1 
   2  -6  10 93.9341 9.57174   1 
   3  -6  10 10.1863 7.08923   1 
  10   6   4 377.667 16.0255  -2 
   4  -6  10 377.667 16.0255   1 
   5  -6  10 341.562 19.4886   1 
   6  -6  10 5.47160 9.34898   1 
  12   6   9 20.4859 34.4500  -2 
   7  -6  10 20.4859 34.4500   1 
 -10  -5  10 3.27968 8.89776   1 
   0  -5  19 99.9041 18.6918  -2 
  -9  -5  10 99.9041 18.6918   1 
  -1  -5  17 40.3678 14.1919  -2 
  -8  -5  10 40.3678 14.1919   1 
  -7  -5  10 30.7968 7.88925   1 
  -6  -5  10 28.3234 7.55902   1 
  -3  -5  12 -0.7322 7.79862  -2 
  -5  -5  10 -0.7322 7.79862   1 
  -4  -5  10 -8.8195 6.81611   1 
  -3  -5  10 147.934 11.6773   1 
  -5  -5   7 244.038 14.2158  -2 
  -2  -5  10 244.038 14.2158   1 
  -6  -5   5 215.783 47.1284  -2 
  -1  -5  10 215.783 47.1284   1 
   0  -5  10 222.524 12.1569   1 
   1  -5  10 228.472 10.8754   1 
   8   5   0 382.476 15.0518  -2 
   2  -5  10 382.476 15.0518   1 
   3  -5  10 246.227 13.7910   1 
   4  -5  10 -1.9520 7.04172   1 
  10   5   5 156.938 15.7543  -2 
   5  -5  10 156.938 15.7543   1 
   6  -5  10 298.826 18.1479   1 
   7  -5  10 -4.3554 10.6787   1 
  12   5  10 165.974 41.6462  -2 
   8  -5  10 165.974 41.6462   1 
 -10  -4  10 10.2874 9.18205   1 
  -9  -4  10 9.77559 8.29612   1 
   0  -4  18 139.920 17.7247  -2 
  -8  -4  10 139.920 17.7247   1 
  -1  -4  16 122.944 14.1724  -2 
  -7  -4  10 122.944 14.1724   1 
  -6  -4  10 21.7905 7.27809   1 
  -5  -4  10 31.5125 7.31502   1 
  -3  -4  11 1131.84 26.9491  -2 
  -4  -4  10 1131.84 26.9491   1 
  -3  -4  10 373.330 15.0526   1 
  -2  -4  10 40.1219 7.14925   1 
  -5  -4   6 0.85250 8.33426  -2 
  -1  -4  10 0.85250 8.33426   1 
   0  -4  10 75.1855 7.57606   1 
   1  -4  10 272.755 10.1859   1 
   2  -4  10 104.363 9.15552   1 
   8   4   1 224.282 15.5006  -2 
   3  -4  10 224.282 15.5006   1 
   4  -4  10 28.9446 9.03825   1 
   5  -4  10 205.922 13.6842   1 
  10   4   6 62.7467 13.2303  -2 
   6  -4  10 62.7467 13.2303   1 
   7  -4  10 30.5973 12.5182   1 
   8  -4  10 7.52796 10.0643   1 
  12   4  11 175.759 27.7548  -2 
   9  -4  10 175.759 27.7548   1 
   2  -3  22 25.7542 13.4498  -2 
 -10  -3  10 25.7542 13.4498   1 
  -9  -3  10 -3.7345 7.51371   1 
  -8  -3  10 44.9830 10.0794   1 
   0  -3  17 89.6297 16.7667  -2 
  -7  -3  10 89.6297 16.7667   1 
  -1  -3  15 -11.755 16.4240  -2 
  -6  -3  10 -11.755 16.4240   1 
  -5  -3  10 36.2684 8.21014   1 
  -4  -3  10 152.867 10.4832   1 
  -3  -3  10 2446.45 47.3247  -2 
  -3  -3  10 2446.45 47.3247   1 
  -2  -3  10 279.152 9.54271   1 
  -1  -3  10 -0.0076 3.57906   1 
  -5  -3   5 6.55189 6.54215  -2 
   0  -3  10 6.55189 6.54215   1 
   1  -3  10 7.72319 3.62044   1 
   2  -3  10 -0.7442 4.55661   1 
   3  -3  10 5.80354 5.82611   1 
   8   3   2 30.1864 13.5949  -2 
   4  -3  10 30.1864 13.5949   1 
   5  -3  10 205.944 13.2906   1 
   6  -3  10 233.190 14.2514   1 
  10   3   7 43.9487 12.2874  -2 
   7  -3  10 43.9487 12.2874   1 
   8  -3  10 20.9527 9.88500   1 
   9  -3  10 32.7180 12.1987   1 
  10  -3  10 16.1140 29.5539   1 
 -10  -2  10 37.3799 12.6550   1 
   2  -2  21 14.6320 10.0224  -2 
  -9  -2  10 14.6320 10.0224   1 
  -8  -2  10 68.7609 10.5839   1 
  -7  -2  10 39.6326 10.2769   1 
   0  -2  16 0.73135 13.6174  -2 
  -6  -2  10 0.73135 13.6174   1 
  -5  -2  10 49.4893 9.16586   1 
  -4  -2  10 26.0797 6.44486   1 
  -3  -2  10 35.7404 6.87686   1 
  -3  -2   9 198.975 9.79581  -2 
  -2  -2  10 198.975 9.79581   1 
  -1  -2  10 224.362 10.2359   1 
   0  -2  10 40.3837 6.30974   1 
  -5  -2   4 139.305 9.82591  -2 
   1  -2  10 139.305 9.82591   1 
   2  -2  10 212.258 10.0503   1 
   3  -2  10 332.001 10.9008   1 
   4  -2  10 203.867 10.0127   1 
   8   2   3 114.256 15.6208  -2 
   5  -2  10 114.256 15.6208   1 
   6  -2  10 66.1171 8.26308   1 
   7  -2  10 90.5220 10.2520   1 
  10   2   8 15.0446 12.8823  -2 
   8  -2  10 15.0446 12.8823   1 
   9  -2  10 -10.186 9.35168   1 
  10  -2  10 3.17003 10.4718   1 
 -10  -1  10 7.85915 13.4754   1 
  -9  -1  10 41.5671 12.3987   1 
   2  -1  20 103.327 14.7598  -2 
  -8  -1  10 103.327 14.7598   1 
  -7  -1  10 84.2704 11.0255   1 
  -6  -1  10 0.10291 5.86194   1 
   0  -1  15 16.5071 14.3227  -2 
  -5  -1  10 16.5071 14.3227   1 
  -4  -1  10 47.8624 6.99994   1 
  -3  -1  10 35.6349 6.50208   1 
  -2  -1  10 25.9479 5.54725   1 
  -3  -1   8 43.2671 8.48505  -2 
  -1  -1  10 43.2671 8.48505   1 
   0  -1  10 67.2281 7.07184   1 
   1  -1  10 14.5464 5.23716   1 
  -5  -1   3 395.615 13.4217  -2 
   2  -1  10 395.615 13.4217   1 
   3  -1  10 67.6916 6.64146   1 
   4  -1  10 384.311 11.9973   1 
   7   1   2 18.2406 29.7072  -2 
   5  -1  10 18.2406 29.7072   1 
   8   1   4 32.0481 10.4292  -2 
   6  -1  10 32.0481 10.4292   1 
   7  -1  10 1.66445 5.70060   1 
   8  -1  10 15.5998 8.51776   1 
  10   1   9 106.962 15.2545  -2 
   9  -1  10 106.962 15.2545   1 
  10  -1  10 185.055 18.3176   1 
  11  -1  10 59.6659 13.7205   1 
  -9   0  10 23.7424 13.6215   1 
  -8   0  10 8.35907 9.74261   1 
   2   0  19 12.9953 16.6885  -2 
  -7   0  10 12.9953 16.6885   1 
  -6   0  10 -10.430 5.45901   1 
  -5   0  10 21.6928 6.27436   1 
   0   0  14 74.8958 13.5537  -2 
  -4   0  10 74.8958 13.5537   1 
  -3   0  10 107.575 9.19097   1 
  -2   0  10 225.685 11.8376   1 
  -1   0  10 822.617 18.8656   1 
  -3   0   7 8.95211 6.44718  -2 
   0   0  10 8.95211 6.44718   1 
   1   0  10 11.7900 3.37490   1 
   2   0  10 2.79493 3.39419   1 
  -5   0   2 534.221 12.3627  -2 
   3   0  10 534.221 12.3627   1 
   4   0  10 0.46768 4.61920   1 
   5   0  10 11.7133 5.67736   1 
   7   0   3 284.939 16.0085  -2 
   6   0  10 284.939 16.0085   1 
   8   0   5 189.429 12.6168  -2 
   7   0  10 189.429 12.6168   1 
   8   0  10 -3.8292 8.15783   1 
   9   0  10 -9.7585 7.85029   1 
  10   0  10 49.5247 13.3516  -2 
  10   0  10 49.5247 13.3516   1 
  11   0  10 138.342 17.0854   1 
  -9   1  10 56.4363 20.8280   1 
  -8   1  10 -8.3388 9.17793   1 
  -7   1  10 143.516 16.3847   1 
   2   1  18 106.142 20.6858  -2 
  -6   1  10 106.142 20.6858   1 
  -5   1  10 6.78067 5.91416   1 
  -4   1  10 46.7996 6.83937   1 
   0   1  13 92.9541 13.1044  -2 
  -3   1  10 92.9541 13.1044   1 
  -2   1  10 20.0686 5.65932   1 
  -1   1  10 1473.57 27.6451   1 
   0   1  10 137.473 6.91816   1 
  -3   1   6 1261.82 22.3188  -2 
   1   1  10 1261.82 22.3188   1 
   2   1  10 903.461 15.8239   1 
   3   1  10 159.618 7.45160   1 
  -5   1   1 203.323 8.96485  -2 
   4   1  10 203.323 8.96485   1 
   5   1  10 0.28028 4.81156   1 
   6   1  10 35.8430 6.93489   1 
   7  -1   4 724.682 20.5329  -2 
   7   1  10 724.682 20.5329   1 
   8  -1   6 477.785 20.1761  -2 
   8   1  10 477.785 20.1761   1 
   9   1  10 8.67707 9.52729   1 
  10   1  10 105.173 13.9571   1 
  10  -1  11 25.1264 14.7074  -2 
  11   1  10 25.1264 14.7074   1 
  -9   2  10 21.7971 12.2952   1 
   4   2  22 32.5581 38.7035  -2 
  -8   2  10 32.5581 38.7035   1 
  -7   2  10 17.2310 8.95870   1 
  -6   2  10 296.282 16.5410   1 
   2   2  17 230.453 19.9060  -2 
  -5   2  10 230.453 19.9060   1 
  -4   2  10 13.1787 6.55615   1 
  -3   2  10 36.1655 8.00403   1 
   0   2  12 55.5464 11.1437  -2 
  -2   2  10 55.5464 11.1437   1 
  -1   2  10 5.26535 4.90575   1 
   0   2  10 215.923 10.3306   1 
   1   2  10 65.0622 7.15706   1 
  -3   2   5 61.2033 10.9899  -2 
   2   2  10 61.2033 10.9899   1 
   3   2  10 407.687 10.1548   1 
   4   2  10 454.895 11.7909   1 
  -5   2   0 419.436 13.0971  -2 
   5   2  10 419.436 13.0971   1 
   6   2  10 50.1257 7.18672   1 
   7   2  10 3.65560 6.71281   1 
   7  -2   5 185.086 16.5930  -2 
   8   2  10 185.086 16.5930   1 
   8  -2   7 42.6544 14.1075  -2 
   9   2  10 42.6544 14.1075   1 
  10   2  10 56.4901 13.2331   1 
  11   2  10 93.6529 15.9276   1 
  10  -2  12 15.0797 17.4160  -2 
  12   2  10 15.0797 17.4160   1 
   5   3  23 41.6812 26.3632  -2 
  -8   3  10 41.6812 26.3632   1 
  -7   3  10 46.4160 10.3174   1 
  -6   3  10 42.6856 9.63150   1 
  -5   3  10 11.4543 8.86172   1 
   2   3  16 198.040 18.8130  -2 
  -4   3  10 198.040 18.8130   1 
  -3   3  10 -1.9896 7.90471   1 
  -2   3  10 147.860 11.1335   1 
   0   3  11 25.8789 7.56327  -2 
  -1   3  10 25.8789 7.56327   1 
   0   3  10 386.588 10.6392   1 
   1   3  10 22.8871 4.11417   1 
   2   3  10 -4.1866 4.48240   1 
  -3   3   4 192.269 14.7775  -2 
   3   3  10 192.269 14.7775   1 
   4   3  10 79.7927 7.59609   1 
   5   3  10 103.498 8.68363   1 
   5  -3   1 313.488 12.3340  -2 
   6   3  10 313.488 12.3340   1 
   7   3  10 80.8751 8.47627   1 
   8   3  10 72.4810 10.3956   1 
   7  -3   6 2.33555 13.6081  -2 
   9   3  10 2.33555 13.6081   1 
   8  -3   8 13.7862 20.1760  -2 
  10   3  10 13.7862 20.1760   1 
  11   3  10 29.1056 12.2533   1 
  12   3  10 54.6337 14.2289   1 
  -8   4  10 2.71999 11.5832   1 
   5   4  22 118.166 19.3925  -2 
  -7   4  10 118.166 19.3925   1 
   4   4  20 -5.3883 33.2153  -2 
  -6   4  10 -5.3883 33.2153   1 
  -5   4  10 132.764 11.6648   1 
  -4   4  10 24.8082 8.44266   1 
   2   4  15 77.0724 14.4392  -2 
  -3   4  10 77.0724 14.4392   1 
  -2   4  10 292.545 14.7317   1 
  -1   4  10 532.158 17.2219   1 
   0   4  10 137.889 10.4026  -2 
   0   4  10 137.889 10.4026   1 
   1   4  10 2.26238 3.32541   1 
   2   4  10 4.90319 3.33251   1 
  -2   4   5 25.9660 16.3710  -2 
   3   4  10 25.9660 16.3710   1 
  -3   4   3 27.4121 9.36094  -2 
   4   4  10 27.4121 9.36094   1 
   5   4  10 4.43878 4.49786   1 
   6   4  10 0.33453 4.60372   1 
   5  -4   2 5.11608 7.39959  -2 
   7   4  10 5.11608 7.39959   1 
   8   4  10 5.55423 5.86978   1 
   9   4  10 33.9822 8.13308   1 
   7  -4   7 29.1603 14.6121  -2 
  10   4  10 29.1603 14.6121   1 
   8  -4   9 10.0699 25.8145  -2 
  11   4  10 10.0699 25.8145   1 
  12   4  10 9.17992 11.0581   1 
  -7   5  10 10.2724 10.3084   1 
   5   5  21 26.8331 15.4540  -2 
  -6   5  10 26.8331 15.4540   1 
  -5   5  10 100.222 12.3336   1 
  -4   5  10 159.626 13.0592   1 
   3   5  16 143.675 17.4238  -2 
  -3   5  10 143.675 17.4238   1 
   2   5  14 179.260 12.4976  -2 
  -2   5  10 179.260 12.4976   1 
  -1   5  10 77.2309 7.39332   1 
   0   5  10 15.6860 6.43245   1 
   0   5   9 22.4671 7.88018  -2 
   1   5  10 22.4671 7.88018   1 
   2   5  10 56.8009 4.81602   1 
   3   5  10 17.0151 4.66882   1 
  -2   5   4 328.931 13.6216  -2 
   4   5  10 328.931 13.6216   1 
  -3   5   2 189.492 12.9060  -2 
   5   5  10 189.492 12.9060   1 
   6   5  10 70.8603 7.64973   1 
   7   5  10 52.3696 7.67027   1 
   5  -5   3 126.076 11.6563  -2 
   8   5  10 126.076 11.6563   1 
   9   5  10 97.2708 9.36864   1 
  10   5  10 4.74243 7.63102   1 
   7  -5   8 38.1306 15.2455  -2 
  11   5  10 38.1306 15.2455   1 
   8  -5  10 182.533 33.0928  -2 
  12   5  10 182.533 33.0928   1 
  -6   6  10 32.6550 14.3340   1 
   5   6  20 28.7550 13.9395  -2 
  -5   6  10 28.7550 13.9395   1 
  -4   6  10 22.3938 8.11441   1 
  -3   6  10 110.920 10.4957   1 
   3   6  15 15.7197 18.1479  -2 
  -2   6  10 15.7197 18.1479   1 
   2   6  13 24.2956 13.6249  -2 
  -1   6  10 24.2956 13.6249   1 
   0   6  10 109.620 9.97523   1 
   1   6  10 20.9519 6.37574   1 
   0   6   8 150.096 10.3751  -2 
   2   6  10 150.096 10.3751   1 
   3   6  10 20.9261 4.79474   1 
   4   6  10 454.256 13.4976   1 
  -2   6   3 1870.24 30.7689  -2 
   5   6  10 1870.24 30.7689   1 
  -3   6   1 838.051 40.1660  -2 
   6   6  10 838.051 40.1660   1 
   7   6  10 -1.9829 5.76839   1 
   8   6  10 76.8600 8.69384   1 
   5  -6   4 1.10603 9.05522  -2 
   9   6  10 1.10603 9.05522   1 
  10   6  10 30.3314 7.94312   1 
  11   6  10 31.7637 8.80989   1 
   7  -6   9 76.0444 19.1400  -2 
  12   6  10 76.0444 19.1400   1 
  -6   7  10 32.8372 13.9515   1 
  -5   7  10 77.6087 15.6619   1 
   5   7  19 81.2104 14.0861  -2 
  -4   7  10 81.2104 14.0861   1 
  -3   7  10 2.83274 8.10365   1 
  -2   7  10 -5.3101 7.34738   1 
   3   7  14 23.3750 15.3717  -2 
  -1   7  10 23.3750 15.3717   1 
   2   7  12 254.965 17.1775  -2 
   0   7  10 254.965 17.1775   1 
   1   7  10 160.110 12.1185   1 
   2   7  10 222.455 12.6172   1 
   0   7   7 33.9658 8.70094  -2 
   3   7  10 33.9658 8.70094   1 
   4   7  10 126.072 9.13315   1 
   5   7  10 15.7135 6.44761   1 
  -2   7   2 663.690 18.3429  -2 
   6   7  10 663.690 18.3429   1 
   7   7  10 44.1285 7.67573   1 
   8   7  10 56.8010 8.46296   1 
   9   7  10 110.255 10.1553   1 
   5  -7   5 109.600 13.3514  -2 
  10   7  10 109.600 13.3514   1 
  11   7  10 -0.7892 8.42917   1 
  12   7  10 -4.2329 9.95489   1 
  -5   8  10 11.7614 12.6676   1 
  -4   8  10 191.242 16.5122   1 
   5   8  18 568.607 22.9273  -2 
  -3   8  10 568.607 22.9273   1 
  -2   8  10 62.8267 10.8811   1 
  -1   8  10 -6.4442 7.09306   1 
   3   8  13 17.5724 15.0117  -2 
   0   8  10 17.5724 15.0117   1 
   2   8  11 47.1024 15.1011  -2 
   1   8  10 47.1024 15.1011   1 
   2   8  10 -5.0198 7.08241   1 
   3   8  10 16.4616 7.66480   1 
   0   8   6 24.8605 7.83027  -2 
   4   8  10 24.8605 7.83027   1 
   5   8  10 135.029 10.8261   1 
   6   8  10 46.0269 7.86365   1 
  -2   8   1 14.3258 11.5163  -2 
   7   8  10 14.3258 11.5163   1 
   3  -8   1 -9.3108 34.1516  -2 
   8   8  10 -9.3108 34.1516   1 
   9   8  10 0.28042 6.29240   1 
   4  -8   4 48.1861 33.0121  -2 
  10   8  10 48.1861 33.0121   1 
   5  -8   6 51.3776 16.2455  -2 
  11   8  10 51.3776 16.2455   1 
  12   8  10 63.6812 12.9042   1 
  -4   9  10 13.6681 11.7225   1 
  -3   9  10 21.9802 10.3886   1 
   5   9  17 26.1887 11.5494  -2 
  -2   9  10 26.1887 11.5494   1 
  -1   9  10 -0.1131 7.63956   1 
   0   9  10 9.98608 8.47657   1 
   3   9  12 40.0450 14.2835  -2 
   1   9  10 40.0450 14.2835   1 
   2   9  10 -36.517 21.3617  -2 
   2   9  10 -36.517 21.3617   1 
   3   9  10 196.060 13.9990   1 
   4   9  10 234.298 14.7390   1 
   0   9   5 541.792 17.6502  -2 
   5   9  10 541.792 17.6502   1 
   6   9  10 97.4393 10.5467   1 
   7   9  10 120.608 10.5944   1 
  -2   9   0 5.35020 10.9082  -2 
   8   9  10 5.35020 10.9082   1 
   3  -9   2 117.270 49.2162  -2 
   9   9  10 117.270 49.2162   1 
  10   9  10 -16.117 7.23449   1 
   4  -9   5 33.0273 23.9470  -2 
  11   9  10 33.0273 23.9470   1 
   5  -9   7 5.55123 17.5104  -2 
  12   9  10 5.55123 17.5104   1 
  -3  10  10 2.14529 12.2177   1 
  -2  10  10 5.96612 8.47784   1 
   5  10  16 39.1743 10.8663  -2 
  -1  10  10 39.1743 10.8663   1 
   0  10  10 -5.3502 8.07758   1 
   1  10  10 20.4252 9.37685   1 
   3  10  11 23.5148 14.1191  -2 
   2  10  10 23.5148 14.1191   1 
   2  10   9 160.112 36.8375  -2 
   3  10  10 160.112 36.8375   1 
   4  10  10 231.448 15.0668   1 
   5  10  10 10.2555 8.35488   1 
   0  10   4 81.0581 14.1460  -2 
   6  10  10 81.0581 14.1460   1 
   7  10  10 89.9546 9.79031   1 
   8  10  10 10.3356 7.02004   1 
   2 -10   1 0.93632 12.1857  -2 
   9  10  10 0.93632 12.1857   1 
   3 -10   3 35.1910 30.6166  -2 
  10  10  10 35.1910 30.6166   1 
  11  10  10 111.008 15.0757   1 
   4 -10   6 114.079 22.2121  -2 
  12  10  10 114.079 22.2121   1 
  -2  11  10 356.439 20.0701   1 
  -1  11  10 -0.2367 9.33533   1 
   5  11  15 18.9987 12.5278  -2 
   0  11  10 18.9987 12.5278   1 
   1  11  10 2.76158 8.94555   1 
   2  11  10 23.7560 9.43094   1 
   3  11  10 99.0762 18.1409  -2 
   3  11  10 99.0762 18.1409   1 
   2  11   8 169.981 38.6905  -2 
   4  11  10 169.981 38.6905   1 
   5  11  10 16.2216 8.35597   1 
   6  11  10 302.526 18.7040   1 
   0  11   3 74.1068 15.6048  -2 
   7  11  10 74.1068 15.6048   1 
   8  11  10 47.3849 9.74880   1 
   9  11  10 13.7060 8.46544   1 
   2 -11   2 49.2788 13.6264  -2 
  10  11  10 49.2788 13.6264   1 
   3 -11   4 147.302 60.0819  -2 
  11  11  10 147.302 60.0819   1 
   0  12  10 23.1596 10.9354   1 
   5  12  14 40.1945 13.4284  -2 
   1  12  10 40.1945 13.4284   1 
   2  12  10 18.7560 10.3683   1 
   3  12  10 13.7690 9.81133   1 
   3  12   9 63.1174 17.5859  -2 
   4  12  10 63.1174 17.5859   1 
   5  12  10 -5.6454 7.92280   1 
   6  12  10 200.386 18.6636   1 
   1  12   4 400.273 63.1102  -2 
   7  12  10 400.273 63.1102   1 
   0  12   2 106.393 18.0729  -2 
   8  12  10 106.393 18.0729   1 
   9  12  10 53.3024 12.5661   1 
  10  12  10 39.0190 10.1130   1 
   5  13  13 89.9155 15.8471  -2 
   2  13  10 89.9155 15.8471   1 
   3  13  10 13.9539 9.96465   1 
   4  13  10 31.2169 11.4471   1 
   3  13   8 78.2208 17.7382  -2 
   5  13  10 78.2208 17.7382   1 
   6  13  10 12.1825 11.3131   1 
   7  13  10 29.7236 12.4794   1 
   1  13   3 158.338 28.4646  -2 
   8  13  10 158.338 28.4646   1 
   0  13   1 65.9636 19.1581  -2 
   9  13  10 65.9636 19.1581   1 
  -7 -11  10 43.3710 26.9388  -2 
  -6 -11  11 43.3710 26.9388   1 
  -5 -11  11 -3.1932 11.1386   1 
  -4 -11  11 -5.4841 10.6385   1 
  -9 -11   5 41.2569 14.8201  -2 
  -3 -11  11 41.2569 14.8201   1 
  -2 -11  11 23.0312 10.4619   1 
  -1 -11  11 122.213 15.9940   1 
  11  11   0 38.6146 25.6912  -2 
   0 -11  11 38.6146 25.6912   1 
  -7 -10  11 24.2097 13.2994   1 
  -6 -10  11 141.135 46.8680  -2 
  -6 -10  11 141.135 46.8680   1 
  -7 -10   9 72.5082 20.6493  -2 
  -5 -10  11 72.5082 20.6493   1 
  -4 -10  11 10.5395 10.8895   1 
  -3 -10  11 15.7002 9.60429   1 
  -9 -10   4 152.401 16.1218  -2 
  -2 -10  11 152.401 16.1218   1 
  -1 -10  11 58.0937 12.4225   1 
   0 -10  11 62.9831 12.7543   1 
  11  10   1 5.27971 16.4471  -2 
   1 -10  11 5.27971 16.4471   1 
  12  10   3 50.4987 23.4519  -2 
   2 -10  11 50.4987 23.4519   1 
  -4  -9  15 26.2428 14.7704  -2 
  -8  -9  11 26.2428 14.7704   1 
  -7  -9  11 8.14552 9.55819   1 
  -6  -9  11 416.691 20.7666   1 
  -6  -9  10 311.128 34.9999  -2 
  -5  -9  11 311.128 34.9999   1 
  -7  -9   8 55.6363 16.3307  -2 
  -4  -9  11 55.6363 16.3307   1 
  -3  -9  11 30.0447 10.7912   1 
  -2  -9  11 -3.4942 8.84830   1 
  -9  -9   3 80.2646 13.2338  -2 
  -1  -9  11 80.2646 13.2338   1 
   0  -9  11 41.1701 11.0679   1 
   1  -9  11 10.9452 9.58477   1 
  11   9   2 147.119 18.5763  -2 
   2  -9  11 147.119 18.5763   1 
  12   9   4 84.9976 26.4730  -2 
   3  -9  11 84.9976 26.4730   1 
   4  -9  11 1.45107 11.4395   1 
  -9  -8  11 21.6158 11.1700   1 
  -8  -8  11 7.13242 9.50480   1 
  -4  -8  14 7.53535 12.7820  -2 
  -7  -8  11 7.53535 12.7820   1 
  -6  -8  11 30.8363 10.4322   1 
  -5  -8  11 95.3707 12.6446   1 
  -6  -8   9 83.9050 15.8862  -2 
  -4  -8  11 83.9050 15.8862   1 
  -7  -8   7 36.3255 14.0523  -2 
  -3  -8  11 36.3255 14.0523   1 
  -2  -8  11 5.73175 6.57046   1 
  -1  -8  11 51.7857 9.21704   1 
  -9  -8   2 33.3220 12.0387  -2 
   0  -8  11 33.3220 12.0387   1 
   1  -8  11 36.8335 9.35216   1 
   2  -8  11 -0.9692 7.72497   1 
  11   8   3 216.830 17.0786  -2 
   3  -8  11 216.830 17.0786   1 
  12   8   5 162.102 34.0946  -2 
   4  -8  11 162.102 34.0946   1 
   5  -8  11 -1.4708 8.75196   1 
  -2  -7  18 44.1612 17.1301  -2 
  -9  -7  11 44.1612 17.1301   1 
  -8  -7  11 19.7038 9.87748   1 
  -7  -7  11 -4.8242 8.52329   1 
  -4  -7  13 18.9675 11.4559  -2 
  -6  -7  11 18.9675 11.4559   1 
  -5  -7  11 -1.7377 7.42034   1 
  -4  -7  11 44.0027 8.65393   1 
  -6  -7   8 25.8171 14.2391  -2 
  -3  -7  11 25.8171 14.2391   1 
  -7  -7   6 77.2385 13.5558  -2 
  -2  -7  11 77.2385 13.5558   1 
  -1  -7  11 11.8793 7.14596   1 
   0  -7  11 5.83991 7.03426   1 
  -9  -7   1 56.3317 10.7498  -2 
   1  -7  11 56.3317 10.7498   1 
   2  -7  11 17.7883 8.29521   1 
   3  -7  11 -1.6209 6.89362   1 
  11   7   4 62.8235 15.1871  -2 
   4  -7  11 62.8235 15.1871   1 
   5  -7  11 -7.6935 8.63925   1 
   6  -7  11 42.8573 10.5635   1 
  -1  -6  19 55.1170 28.5339  -2 
  -9  -6  11 55.1170 28.5339   1 
  -2  -6  17 75.8184 16.8683  -2 
  -8  -6  11 75.8184 16.8683   1 
  -7  -6  11 4.45251 8.74163   1 
  -6  -6  11 124.917 12.1513   1 
  -4  -6  12 232.009 14.0053  -2 
  -5  -6  11 232.009 14.0053   1 
  -4  -6  11 9.48859 7.46544   1 
  -3  -6  11 3.98440 7.23146   1 
  -6  -6   7 3.44920 12.5477  -2 
  -2  -6  11 3.44920 12.5477   1 
  -7  -6   5 213.128 20.4108  -2 
  -1  -6  11 213.128 20.4108   1 
   0  -6  11 1.46354 7.93230   1 
   1  -6  11 14.4162 8.19104   1 
   9   6   0 17.0637 9.62116  -2 
   2  -6  11 17.0637 9.62116   1 
   3  -6  11 22.3292 7.22922   1 
   4  -6  11 1.71249 6.81129   1 
  11   6   5 85.0225 15.3065  -2 
   5  -6  11 85.0225 15.3065   1 
   6  -6  11 45.6334 12.0292   1 
   7  -6  11 9.33551 12.7326   1 
  -9  -5  11 6.60920 8.86846   1 
  -1  -5  18 21.4213 17.2608  -2 
  -8  -5  11 21.4213 17.2608   1 
  -2  -5  16 61.8525 15.8868  -2 
  -7  -5  11 61.8525 15.8868   1 
  -6  -5  11 71.5788 10.4947   1 
  -5  -5  11 22.7434 8.32003   1 
  -4  -5  11 -6.7575 9.23341  -2 
  -4  -5  11 -6.7575 9.23341   1 
  -3  -5  11 52.0818 9.08753   1 
  -2  -5  11 4.22326 6.36372   1 
  -6  -5   6 48.1580 11.0827  -2 
  -1  -5  11 48.1580 11.0827   1 
  -7  -5   4 79.6367 16.8351  -2 
   0  -5  11 79.6367 16.8351   1 
   1  -5  11 31.9010 6.33014   1 
   2  -5  11 30.1727 7.50447   1 
   9   5   1 -1.1237 11.2399  -2 
   3  -5  11 -1.1237 11.2399   1 
   4  -5  11 35.8252 7.99560   1 
   5  -5  11 232.819 15.3710   1 
  11   5   6 3.21705 14.6864  -2 
   6  -5  11 3.21705 14.6864   1 
   7  -5  11 28.8591 12.6429   1 
   8  -5  11 -0.6338 12.4440   1 
  -9  -4  11 83.1584 12.0902   1 
  -8  -4  11 98.2071 11.7278   1 
  -1  -4  17 23.5104 13.3356  -2 
  -7  -4  11 23.5104 13.3356   1 
  -2  -4  15 -25.914 13.5410  -2 
  -6  -4  11 -25.914 13.5410   1 
  -5  -4  11 -1.3317 6.13740   1 
  -4  -4  11 13.3514 7.83653   1 
  -4  -4  10 1113.39 26.2280  -2 
  -3  -4  11 1113.39 26.2280   1 
  -2  -4  11 229.291 11.8772   1 
  -1  -4  11 138.882 8.30814   1 
  -6  -4   5 399.062 20.7280  -2 
   0  -4  11 399.062 20.7280   1 
   1  -4  11 114.225 7.64615   1 
   2  -4  11 27.6605 6.89428   1 
   3  -4  11 43.3226 8.30360   1 
   9   4   2 93.4750 15.1901  -2 
   4  -4  11 93.4750 15.1901   1 
   5  -4  11 128.742 13.5519   1 
   6  -4  11 172.218 15.6739   1 
  11   4   7 -12.523 16.3711  -2 
   7  -4  11 -12.523 16.3711   1 
   8  -4  11 73.6093 15.4495   1 
   9  -4  11 -1.8594 12.8280   1 
   1  -3  21 35.1914 10.4959  -2 
  -9  -3  11 35.1914 10.4959   1 
  -8  -3  11 47.7369 10.1524   1 
  -7  -3  11 109.349 13.9158   1 
  -1  -3  16 28.1274 16.8017  -2 
  -6  -3  11 28.1274 16.8017   1 
  -2  -3  14 -14.260 17.9026  -2 
  -5  -3  11 -14.260 17.9026   1 
  -4  -3  11 108.052 11.8085   1 
  -3  -3  11 94.6208 9.42360   1 
  -4  -3   9 220.490 9.32689  -2 
  -2  -3  11 220.490 9.32689   1 
  -1  -3  11 -3.5094 6.31997   1 
   0  -3  11 51.2146 6.19968   1 
  -6  -3   4 728.501 17.9381  -2 
   1  -3  11 728.501 17.9381   1 
   2  -3  11 180.689 8.90966   1 
   3  -3  11 120.686 10.3078   1 
   4  -3  11 7.85303 6.75382   1 
   9   3   3 27.6968 15.1833  -2 
   5  -3  11 27.6968 15.1833   1 
   6  -3  11 121.221 11.8024   1 
   7  -3  11 3.64820 7.48722   1 
  11   3   8 44.6008 18.4904  -2 
   8  -3  11 44.6008 18.4904   1 
   9  -3  11 111.217 15.7702   1 
  -9  -2  11 14.5430 11.4030   1 
   1  -2  20 20.8693 13.1299  -2 
  -8  -2  11 20.8693 13.1299   1 
  -7  -2  11 -4.8747 7.56461   1 
  -6  -2  11 80.6706 11.5739   1 
  -1  -2  15 142.270 17.4953  -2 
  -5  -2  11 142.270 17.4953   1 
  -4  -2  11 3.52714 6.19759   1 
  -3  -2  11 74.6710 8.38035   1 
  -2  -2  11 247.224 9.91779   1 
  -4  -2   8 27.3405 8.34282  -2 
  -1  -2  11 27.3405 8.34282   1 
   0  -2  11 10.5165 5.34200   1 
   1  -2  11 17.8352 5.51918   1 
  -6  -2   3 56.9187 9.49763  -2 
   2  -2  11 56.9187 9.49763   1 
   3  -2  11 10.6040 6.34632   1 
   4  -2  11 160.298 9.88483   1 
   8   2   2 130.530 41.6730  -2 
   5  -2  11 130.530 41.6730   1 
   9   2   4 135.467 17.1487  -2 
   6  -2  11 135.467 17.1487   1 
   7  -2  11 18.3945 7.62273   1 
   8  -2  11 15.3935 9.57673   1 
  11   2   9 23.4755 14.4125  -2 
   9  -2  11 23.4755 14.4125   1 
  10  -2  11 34.1933 12.8520   1 
  -9  -1  11 -5.5835 9.07502   1 
  -8  -1  11 72.3223 13.2768   1 
   1  -1  19 55.4182 13.0193  -2 
  -7  -1  11 55.4182 13.0193   1 
  -6  -1  11 45.0257 9.22748   1 
  -5  -1  11 543.643 18.5808   1 
  -1  -1  14 267.072 19.3162  -2 
  -4  -1  11 267.072 19.3162   1 
  -3  -1  11 87.3905 8.77241   1 
  -2  -1  11 223.092 9.30540   1 
  -1  -1  11 149.865 9.36382   1 
  -4  -1   7 112.341 9.49450  -2 
   0  -1  11 112.341 9.49450   1 
   1  -1  11 98.1782 8.13596   1 
   2  -1  11 50.7017 7.06084   1 
  -6  -1   2 112.454 8.34612  -2 
   3  -1  11 112.454 8.34612   1 
   4  -1  11 267.418 11.4557   1 
   5  -1  11 -1.7267 5.50935   1 
   8   1   3 87.3794 27.0156  -2 
   6  -1  11 87.3794 27.0156   1 
   9   1   5 473.558 16.3029  -2 
   7  -1  11 473.558 16.3029   1 
   8  -1  11 35.6740 10.1051   1 
   9  -1  11 4.46371 9.12478   1 
  11   1  10 25.1478 14.6715  -2 
  10  -1  11 25.1478 14.6715   1 
  -9   0  11 38.6086 23.5776   1 
  -8   0  11 -0.5785 9.30653   1 
  -7   0  11 45.6538 10.3835   1 
   1   0  18 157.621 30.9373  -2 
  -6   0  11 157.621 30.9373   1 
  -5   0  11 13.0145 5.90992   1 
  -4   0  11 438.076 13.8325   1 
  -1   0  13 154.082 13.5779  -2 
  -3   0  11 154.082 13.5779   1 
  -2   0  11 -5.5238 5.16532   1 
  -1   0  11 16.8641 5.17845   1 
   0   0  11 405.131 10.6855   1 
  -4   0   6 225.889 8.15821  -2 
   1   0  11 225.889 8.15821   1 
   2   0  11 1450.94 22.5598   1 
   3   0  11 190.702 8.35313   1 
  -6   0   1 43.4200 8.06246  -2 
   4   0  11 43.4200 8.06246   1 
   5   0  11 57.0033 7.96263   1 
   6   0  11 14.3924 6.16871   1 
   8   0   4 378.930 18.7848  -2 
   7   0  11 378.930 18.7848   1 
   9   0   6 158.566 18.0282  -2 
   8   0  11 158.566 18.0282   1 
   9   0  11 3.87650 8.96306   1 
  10   0  11 223.894 18.6625   1 
  11   0  11 59.4051 14.0992  -2 
  11   0  11 59.4051 14.0992   1 
  -8   1  11 6.32442 11.8478   1 
  -7   1  11 18.5260 10.0959   1 
  -6   1  11 44.5741 9.65840   1 
   1   1  17 30.8737 25.8420  -2 
  -5   1  11 30.8737 25.8420   1 
  -4   1  11 22.5586 6.42498   1 
  -3   1  11 60.7551 8.36260   1 
  -1   1  12 583.354 23.1867  -2 
  -2   1  11 583.354 23.1867   1 
  -1   1  11 72.8528 6.67541   1 
   0   1  11 42.1372 5.45771   1 
   1   1  11 213.265 7.27557   1 
  -4   1   5 512.324 12.6081  -2 
   2   1  11 512.324 12.6081   1 
   3   1  11 1062.19 18.6086   1 
   4   1  11 579.454 13.7532   1 
  -6   1   0 47.6339 7.62247  -2 
   5   1  11 47.6339 7.62247   1 
   6   1  11 203.982 11.6140   1 
   7   1  11 55.8743 7.99484   1 
   8  -1   5 9.84577 13.1846  -2 
   8   1  11 9.84577 13.1846   1 
   9  -1   7 75.7345 17.8651  -2 
   9   1  11 75.7345 17.8651   1 
  10   1  11 18.6234 10.6341   1 
  11   1  11 292.573 21.0785   1 
   4   2  23 107.227 28.5115  -2 
  -8   2  11 107.227 28.5115   1 
  -7   2  11 158.705 17.7847   1 
  -6   2  11 349.227 19.7511   1 
  -5   2  11 1.00335 8.01674   1 
   1   2  16 28.2654 18.1137  -2 
  -4   2  11 28.2654 18.1137   1 
  -3   2  11 50.3160 8.94454   1 
  -2   2  11 138.881 11.6785   1 
  -1   2  11 1076.85 24.4532  -2 
  -1   2  11 1076.85 24.4532   1 
   0   2  11 85.0850 8.11136   1 
   1   2  11 76.4813 8.00277   1 
   2   2  11 434.216 12.9842   1 
  -4   2   4 47.9031 6.44752  -2 
   3   2  11 47.9031 6.44752   1 
   4   2  11 65.8604 6.33853   1 
   5   2  11 10.1612 5.07459   1 
   6  -2   1 13.5667 7.60305  -2 
   6   2  11 13.5667 7.60305   1 
   7   2  11 34.1240 8.56248   1 
   8   2  11 465.996 18.8201   1 
   8  -2   6 179.728 16.4673  -2 
   9   2  11 179.728 16.4673   1 
   9  -2   8 67.5651 21.2648  -2 
  10   2  11 67.5651 21.2648   1 
  11   2  11 44.7369 13.0888   1 
  12   2  11 97.1358 15.8464   1 
  -8   3  11 6.05643 10.9834   1 
   4   3  22 91.7052 20.7795  -2 
  -7   3  11 91.7052 20.7795   1 
  -6   3  11 120.597 15.2351   1 
  -5   3  11 430.942 21.5275   1 
  -4   3  11 50.9024 13.0843   1 
   1   3  15 80.1002 17.8606  -2 
  -3   3  11 80.1002 17.8606   1 
  -2   3  11 16.4043 6.86244   1 
  -1   3  11 6.45419 4.71149   1 
  -1   3  10 28.0127 6.99620  -2 
   0   3  11 28.0127 6.99620   1 
   1   3  11 65.8217 7.82069   1 
   2   3  11 263.118 11.3139   1 
   3   3  11 508.938 14.4404   1 
  -4   3   3 69.3207 11.0015  -2 
   4   3  11 69.3207 11.0015   1 
   5   3  11 152.361 10.4125   1 
   6   3  11 61.3161 7.93631   1 
   6  -3   2 29.5188 7.67520  -2 
   7   3  11 29.5188 7.67520   1 
   8   3  11 13.5462 8.22217   1 
   9   3  11 23.8786 8.58731   1 
   8  -3   7 23.4518 14.5892  -2 
  10   3  11 23.4518 14.5892   1 
   9  -3   9 10.5640 21.7430  -2 
  11   3  11 10.5640 21.7430   1 
  12   3  11 25.0821 12.2801   1 
  -7   4  11 5.95175 9.45072   1 
   4   4  21 6.59253 13.1964  -2 
  -6   4  11 6.59253 13.1964   1 
  -5   4  11 6.85573 7.43935   1 
  -4   4  11 33.3517 10.2938   1 
  -3   4  11 -5.9876 7.99376   1 
   1   4  14 13.8709 13.7741  -2 
  -2   4  11 13.8709 13.7741   1 
  -1   4  11 14.8623 5.25479   1 
   0   4  11 81.5041 6.47933   1 
  -1   4   9 269.015 9.51129  -2 
   1   4  11 269.015 9.51129   1 
   2   4  11 147.439 9.52778   1 
   3   4  11 354.798 13.2340   1 
  -3   4   4 426.981 31.9302  -2 
   4   4  11 426.981 31.9302   1 
  -4   4   2 741.578 20.3291  -2 
   5   4  11 741.578 20.3291   1 
   6   4  11 7.15042 5.28127   1 
   7   4  11 -1.8233 5.14748   1 
   6  -4   3 23.1615 8.63077  -2 
   8   4  11 23.1615 8.63077   1 
   9   4  11 97.6156 11.9148   1 
  10   4  11 66.2760 11.2988   1 
   8  -4   8 29.4753 18.9143  -2 
  11   4  11 29.4753 18.9143   1 
   9  -4  10 162.725 31.0382  -2 
  12   4  11 162.725 31.0382   1 
  -7   5  11 2.30722 11.6913   1 
  -6   5  11 21.3639 9.57281   1 
   4   5  20 -6.4026 12.3783  -2 
  -5   5  11 -6.4026 12.3783   1 
  -4   5  11 6.83020 7.46756   1 
  -3   5  11 33.5187 7.95344   1 
   2   5  15 43.1021 22.8225  -2 
  -2   5  11 43.1021 22.8225   1 
   1   5  13 13.5896 9.93179  -2 
  -1   5  11 13.5896 9.93179   1 
   0   5  11 28.2136 7.28689   1 
   1   5  11 161.436 10.3412   1 
  -1   5   8 6.76819 4.96352  -2 
   2   5  11 6.76819 4.96352   1 
   3   5  11 -2.9501 3.78237   1 
   4   5  11 47.0817 5.81304   1 
  -3   5   3 602.804 17.6043  -2 
   5   5  11 602.804 17.6043   1 
  -4   5   1 190.846 14.1814  -2 
   6   5  11 190.846 14.1814   1 
   7   5  11 80.9019 8.37609   1 
   8   5  11 118.450 9.88444   1 
   6  -5   4 258.225 16.1471  -2 
   9   5  11 258.225 16.1471   1 
  10   5  11 120.132 12.0732   1 
  11   5  11 20.9156 9.86168   1 
   8  -5   9 92.4979 25.7890  -2 
  12   5  11 92.4979 25.7890   1 
  -6   6  11 11.7859 13.9366   1 
  -5   6  11 109.014 15.3663   1 
   4   6  19 203.992 16.9742  -2 
  -4   6  11 203.992 16.9742   1 
  -3   6  11 9.97535 7.91649   1 
  -2   6  11 5.38241 7.87894   1 
  -1   6  11 5.32033 7.38233   1 
   1   6  12 58.7135 14.8770  -2 
   0   6  11 58.7135 14.8770   1 
   1   6  11 56.1092 8.68334   1 
   2   6  11 12.7252 6.19917   1 
  -1   6   7 109.109 7.20462  -2 
   3   6  11 109.109 7.20462   1 
   4   6  11 586.272 15.5414   1 
   5   6  11 18.3438 5.85438   1 
  -3   6   2 171.151 12.8778  -2 
   6   6  11 171.151 12.8778   1 
  -4   6   0 153.362 14.9962  -2 
   7   6  11 153.362 14.9962   1 
   8   6  11 304.691 13.6288   1 
   9   6  11 196.014 11.7248   1 
   6  -6   5 270.642 17.8448  -2 
  10   6  11 270.642 17.8448   1 
  11   6  11 19.8823 8.35813   1 
  12   6  11 25.2263 10.3290   1 
  -5   7  11 -3.1290 11.2215   1 
  -4   7  11 31.7536 10.9998   1 
   4   7  18 652.276 24.1718  -2 
  -3   7  11 652.276 24.1718   1 
  -2   7  11 70.1864 10.4713   1 
  -1   7  11 51.9018 9.16619   1 
   2   7  13 41.4165 15.0668  -2 
   0   7  11 41.4165 15.0668   1 
   1   7  11 -3.8071 15.0914  -2 
   1   7  11 -3.8071 15.0914   1 
   2   7  11 -0.9294 6.74405   1 
   3   7  11 -0.9689 6.31222   1 
  -1   7   6 162.563 9.68063  -2 
   4   7  11 162.563 9.68063   1 
   5   7  11 796.779 19.7225   1 
   6   7  11 359.354 13.6636   1 
  -3   7   1 34.9009 11.8898  -2 
   7   7  11 34.9009 11.8898   1 
   4  -7   1 11.3140 15.4748  -2 
   8   7  11 11.3140 15.4748   1 
   9   7  11 3.73422 6.28044   1 
  10   7  11 3.76718 7.03882   1 
   6  -7   6 -4.7558 16.2126  -2 
  11   7  11 -4.7558 16.2126   1 
  12   7  11 -26.198 8.85981   1 
   6   8  22 21.7252 30.6711  -2 
  -5   8  11 21.7252 30.6711   1 
  -4   8  11 19.5122 10.3267   1 
  -3   8  11 22.1625 10.1967   1 
   4   8  17 379.862 19.9349  -2 
  -2   8  11 379.862 19.9349   1 
  -1   8  11 8.78054 7.57742   1 
   0   8  11 230.886 14.9095   1 
   2   8  12 14.3278 14.5577  -2 
   1   8  11 14.3278 14.5577   1 
   1   8  10 56.4326 16.6651  -2 
   2   8  11 56.4326 16.6651   1 
   3   8  11 14.6050 7.98988   1 
   4   8  11 2.53526 8.59647   1 
  -1   8   5 137.792 11.0417  -2 
   5   8  11 137.792 11.0417   1 
   6   8  11 96.8022 10.0699   1 
   7   8  11 43.5896 8.22590   1 
  -3   8   0 58.4376 12.1055  -2 
   8   8  11 58.4376 12.1055   1 
   4  -8   2 16.0631 16.6564  -2 
   9   8  11 16.0631 16.6564   1 
  10   8  11 26.7800 8.12066   1 
   5  -8   5 -3.3040 35.1646  -2 
  11   8  11 -3.3040 35.1646   1 
   6  -8   7 41.9826 19.0612  -2 
  12   8  11 41.9826 19.0612   1 
   6   9  21 31.2713 20.9692  -2 
  -4   9  11 31.2713 20.9692   1 
  -3   9  11 13.3151 10.5694   1 
  -2   9  11 28.6175 10.3550   1 
   4   9  16 35.0898 10.6002  -2 
  -1   9  11 35.0898 10.6002   1 
   0   9  11 69.5058 10.8551   1 
   1   9  11 90.6655 11.1071   1 
   2   9  11 32.4461 15.3302  -2 
   2   9  11 32.4461 15.3302   1 
   1   9   9 68.4323 19.4408  -2 
   3   9  11 68.4323 19.4408   1 
   4   9  11 13.4291 7.90445   1 
   5   9  11 50.2408 10.8856   1 
  -1   9   4 54.8344 11.0615  -2 
   6   9  11 54.8344 11.0615   1 
   7   9  11 18.3628 6.94150   1 
   8   9  11 24.7547 7.73627   1 
   3  -9   1 42.8692 11.9640  -2 
   9   9  11 42.8692 11.9640   1 
   4  -9   3 -11.208 20.3098  -2 
  10   9  11 -11.208 20.3098   1 
  11   9  11 41.2033 11.1972   1 
   5  -9   6 141.330 25.9574  -2 
  12   9  11 141.330 25.9574   1 
  -2  10  11 49.0656 10.9660   1 
  -1  10  11 136.913 14.6555   1 
   4  10  15 22.9688 10.7141  -2 
   0  10  11 22.9688 10.7141   1 
   1  10  11 -0.5280 7.82849   1 
   2  10  11 -1.4071 8.42457   1 
   2  10  10 51.9823 16.6909  -2 
   3  10  11 51.9823 16.6909   1 
   1  10   8 45.6779 50.2646  -2 
   4  10  11 45.6779 50.2646   1 
   5  10  11 13.1551 8.45333   1 
   6  10  11 71.2066 11.6806   1 
  -1  10   3 101.646 13.4216  -2 
   7  10  11 101.646 13.4216   1 
   8  10  11 11.2215 7.58344   1 
   9  10  11 13.4482 8.51222   1 
   3 -10   2 45.9472 13.9039  -2 
  10  10  11 45.9472 13.9039   1 
   4 -10   4 80.9225 23.9134  -2 
  11  10  11 80.9225 23.9134   1 
  -1  11  11 35.2435 11.4439   1 
   0  11  11 -2.5931 8.78660   1 
   4  11  14 33.4787 11.0621  -2 
   1  11  11 33.4787 11.0621   1 
   2  11  11 6.58718 8.60155   1 
   3  11  11 47.8551 10.2623   1 
   2  11   9 44.2500 16.6023  -2 
   4  11  11 44.2500 16.6023   1 
   5  11  11 11.3428 8.15294   1 
   6  11  11 -1.8567 8.96142   1 
   7  11  11 124.918 14.8041   1 
  -1  11   2 204.399 18.4984  -2 
   8  11  11 204.399 18.4984   1 
   9  11  11 44.4899 10.4330   1 
  10  11  11 68.2725 11.2957   1 
   3 -11   3 27.8847 14.6326  -2 
  11  11  11 27.8847 14.6326   1 
   0  12  11 65.6760 13.6097   1 
   1  12  11 12.7622 9.90660   1 
   4  12  13 156.740 16.4360  -2 
   2  12  11 156.740 16.4360   1 
   3  12  11 105.726 13.5388   1 
   4  12  11 1.36121 8.79348   1 
   2  12   8 -18.379 16.0962  -2 
   5  12  11 -18.379 16.0962   1 
   1  12   6 71.9761 56.9169  -2 
   6  12  11 71.9761 56.9169   1 
   7  12  11 24.7757 10.3375   1 
   8  12  11 89.5733 14.3822   1 
  -1  12   1 185.246 19.5915  -2 
   9  12  11 185.246 19.5915   1 
  10  12  11 50.5070 12.9904   1 
   2  13  11 18.8781 10.6416   1 
   4  13  12 17.3990 16.1208  -2 
   3  13  11 17.3990 16.1208   1 
   4  13  11 -4.9890 8.81141   1 
   5  13  11 5.60261 8.98516   1 
   2  13   7 36.7627 17.9038  -2 
   6  13  11 36.7627 17.9038   1 
   7  13  11 21.9178 11.3463   1 
   8  13  11 38.4383 12.0892   1 
   0  13   2 26.9137 28.7466  -2 
   9  13  11 26.9137 28.7466   1 
  -4 -11  12 32.9941 13.7192   1 
  -3 -11  12 8.89749 10.1130   1 
 -10 -11   4 14.6293 12.8781  -2 
  -2 -11  12 14.6293 12.8781   1 
  -1 -11  12 6.62597 17.4814   1 
  -6 -10  12 153.113 19.7495   1 
  -7 -10  10 384.022 40.5279  -2 
  -5 -10  12 384.022 40.5279   1 
  -8 -10   8 19.0749 18.6069  -2 
  -4 -10  12 19.0749 18.6069   1 
  -3 -10  12 47.2715 11.6950   1 
  -2 -10  12 70.0014 13.1749   1 
 -10 -10   3 22.4003 12.3342  -2 
  -1 -10  12 22.4003 12.3342   1 
   0 -10  12 -2.4802 9.61266   1 
   1 -10  12 6.63970 9.84622   1 
  -5  -9  14 -3.8453 16.5454  -2 
  -7  -9  12 -3.8453 16.5454   1 
  -6  -9  12 -2.9653 11.2293   1 
  -5  -9  12 76.4106 15.7202   1 
  -7  -9   9 32.5441 27.1130  -2 
  -4  -9  12 32.5441 27.1130   1 
  -8  -9   7 192.274 19.8227  -2 
  -3  -9  12 192.274 19.8227   1 
  -2  -9  12 106.752 14.4463   1 
  -1  -9  12 224.874 18.2478   1 
 -10  -9   2 120.701 15.7221  -2 
   0  -9  12 120.701 15.7221   1 
   1  -9  12 13.1312 9.63646   1 
   2  -9  12 4.60869 9.17977   1 
  12   9   3 97.1567 22.8039  -2 
   3  -9  12 97.1567 22.8039   1 
  -8  -8  12 -2.5687 8.79133   1 
  -7  -8  12 24.8437 9.43634   1 
  -5  -8  13 171.660 19.3255  -2 
  -6  -8  12 171.660 19.3255   1 
  -5  -8  12 87.7471 15.8611   1 
  -4  -8  12 -6.8381 8.27017   1 
  -7  -8   8 30.1290 20.5857  -2 
  -3  -8  12 30.1290 20.5857   1 
  -8  -8   6 80.4478 16.3626  -2 
  -2  -8  12 80.4478 16.3626   1 
  -1  -8  12 173.072 16.1938   1 
   0  -8  12 14.1405 9.60090   1 
 -10  -8   1 112.646 14.8168  -2 
   1  -8  12 112.646 14.8168   1 
   2  -8  12 7.90951 9.61005   1 
   3  -8  12 8.17469 9.68194   1 
  12   8   4 23.7453 20.2964  -2 
   4  -8  12 23.7453 20.2964   1 
   5  -8  12 -2.8575 11.0347   1 
  -9  -7  12 26.4106 12.3895   1 
  -3  -7  17 67.0442 17.2379  -2 
  -8  -7  12 67.0442 17.2379   1 
  -7  -7  12 59.5558 12.5771   1 
  -6  -7  12 40.9553 10.5496   1 
  -5  -7  12 324.862 16.0550  -2 
  -5  -7  12 324.862 16.0550   1 
  -4  -7  12 146.701 13.0232   1 
  -3  -7  12 7.31267 8.38894   1 
  -7  -7   7 47.8412 19.7822  -2 
  -2  -7  12 47.8412 19.7822   1 
  -8  -7   5 33.4262 16.1066  -2 
  -1  -7  12 33.4262 16.1066   1 
   0  -7  12 34.0825 10.0220   1 
   1  -7  12 3.35877 8.49187   1 
  10   7   0 12.5540 12.3402  -2 
   2  -7  12 12.5540 12.3402   1 
   3  -7  12 61.0405 12.0949   1 
   4  -7  12 40.5265 11.5359   1 
  12   7   5 115.402 18.3400  -2 
   5  -7  12 115.402 18.3400   1 
   6  -7  12 -1.7999 10.1440   1 
  -9  -6  12 10.5774 10.4409   1 
  -2  -6  18 17.4767 20.9125  -2 
  -8  -6  12 17.4767 20.9125   1 
  -3  -6  16 284.736 20.6101  -2 
  -7  -6  12 284.736 20.6101   1 
  -6  -6  12 60.3177 10.0020   1 
  -5  -6  12 27.7460 9.00468   1 
  -5  -6  11 186.213 13.2988  -2 
  -4  -6  12 186.213 13.2988   1 
  -3  -6  12 -7.8036 6.77095   1 
  -2  -6  12 19.8965 7.99851   1 
  -7  -6   6 173.605 20.1926  -2 
  -1  -6  12 173.605 20.1926   1 
  -8  -6   4 262.563 32.1436  -2 
   0  -6  12 262.563 32.1436   1 
   1  -6  12 296.185 17.6146   1 
   2  -6  12 55.9091 10.3511   1 
  10   6   1 12.9751 9.84236  -2 
   3  -6  12 12.9751 9.84236   1 
   4  -6  12 70.2617 9.83031   1 
   5  -6  12 21.2471 9.42620   1 
  12   6   6 32.7514 14.8333  -2 
   6  -6  12 32.7514 14.8333   1 
   7  -6  12 48.6959 15.6151   1 
  -9  -5  12 40.0864 11.7369   1 
  -8  -5  12 5.73675 9.35184   1 
  -2  -5  17 25.9006 19.5414  -2 
  -7  -5  12 25.9006 19.5414   1 
  -3  -5  15 -18.552 13.8345  -2 
  -6  -5  12 -18.552 13.8345   1 
  -5  -5  12 39.6962 9.41681   1 
  -4  -5  12 8.00307 7.19836   1 
  -5  -5  10 -7.4250 8.88547  -2 
  -3  -5  12 -7.4250 8.88547   1 
  -2  -5  12 18.5785 7.01261   1 
  -1  -5  12 109.630 9.44668   1 
  -7  -5   5 912.811 31.4587  -2 
   0  -5  12 912.811 31.4587   1 
  -8  -5   3 420.801 59.8571  -2 
   1  -5  12 420.801 59.8571   1 
   2  -5  12 209.786 11.9303   1 
   3  -5  12 7.76665 6.81405   1 
  10   5   2 21.8809 11.9616  -2 
   4  -5  12 21.8809 11.9616   1 
   5  -5  12 78.8514 10.7856   1 
   6  -5  12 91.2015 13.5687   1 
  12   5   7 26.4739 18.5075  -2 
   7  -5  12 26.4739 18.5075   1 
   8  -5  12 213.788 22.8148   1 
   0  -4  21 101.241 13.6691  -2 
  -9  -4  12 101.241 13.6691   1 
  -8  -4  12 13.8078 8.57347   1 
  -7  -4  12 27.6980 8.28249   1 
  -2  -4  16 17.5116 13.9501  -2 
  -6  -4  12 17.5116 13.9501   1 
  -3  -4  14 306.792 18.6595  -2 
  -5  -4  12 306.792 18.6595   1 
  -4  -4  12 49.8614 9.17105   1 
  -3  -4  12 111.222 10.2767   1 
  -5  -4   9 8.76103 7.90675  -2 
  -2  -4  12 8.76103 7.90675   1 
  -1  -4  12 211.454 15.9886   1 
   0  -4  12 16.7429 9.27606   1 
  -7  -4   4 497.818 16.8607  -2 
   1  -4  12 497.818 16.8607   1 
   2  -4  12 149.958 9.89659   1 
   3  -4  12 -0.4794 6.69714   1 
   4  -4  12 187.276 15.0826   1 
  10   4   3 190.220 17.2517  -2 
   5  -4  12 190.220 17.2517   1 
   6  -4  12 -9.7597 8.19072   1 
   7  -4  12 6.18868 11.4900   1 
  12   4   8 41.2687 18.8487  -2 
   8  -4  12 41.2687 18.8487   1 
  -9  -3  12 49.9834 10.9618   1 
   0  -3  20 325.450 18.3938  -2 
  -8  -3  12 325.450 18.3938   1 
  -7  -3  12 32.7345 9.53461   1 
  -6  -3  12 4.21039 6.87894   1 
  -2  -3  15 53.1735 16.3096  -2 
  -5  -3  12 53.1735 16.3096   1 
  -3  -3  13 305.645 21.4149  -2 
  -4  -3  12 305.645 21.4149   1 
  -3  -3  12 409.194 13.3485   1 
  -2  -3  12 232.381 9.61693   1 
  -5  -3   8 70.2510 12.2270  -2 
  -1  -3  12 70.2510 12.2270   1 
   0  -3  12 231.851 10.3575   1 
   1  -3  12 15.2844 6.15454   1 
  -7  -3   3 34.4291 7.24810  -2 
   2  -3  12 34.4291 7.24810   1 
   3  -3  12 6.12994 6.66457   1 
   4  -3  12 10.5313 7.38804   1 
   9   3   2 80.4886 30.2029  -2 
   5  -3  12 80.4886 30.2029   1 
  10   3   4 110.594 16.1584  -2 
   6  -3  12 110.594 16.1584   1 
   7  -3  12 24.7876 8.44127   1 
   8  -3  12 6.53749 9.80847   1 
  12   3   9 2.49193 18.8452  -2 
   9  -3  12 2.49193 18.8452   1 
  -9  -2  12 -18.261 10.6558   1 
  -8  -2  12 48.4936 12.2770   1 
   0  -2  19 145.502 15.2346  -2 
  -7  -2  12 145.502 15.2346   1 
  -6  -2  12 41.1009 9.49383   1 
  -5  -2  12 -2.7229 7.01314   1 
  -2  -2  14 26.2243 13.9144  -2 
  -4  -2  12 26.2243 13.9144   1 
  -3  -2  12 32.3248 25.4115  -2 
  -3  -2  12 32.3248 25.4115   1 
  -2  -2  12 0.06750 4.69276   1 
  -1  -2  12 68.6288 8.46023   1 
  -5  -2   7 538.242 16.4549  -2 
   0  -2  12 538.242 16.4549   1 
   1  -2  12 136.314 9.62755   1 
   2  -2  12 205.861 11.6912   1 
  -7  -2   2 24.9995 10.0455  -2 
   3  -2  12 24.9995 10.0455   1 
   4  -2  12 122.911 9.38212   1 
   5  -2  12 18.1501 6.80271   1 
   6  -2  12 9.55239 6.19487   1 
  10   2   5 31.9416 16.1745  -2 
   7  -2  12 31.9416 16.1745   1 
   8  -2  12 10.6300 9.83708   1 
   9  -2  12 -3.7268 9.33538   1 
  12   2  10 17.2642 16.3356  -2 
  10  -2  12 17.2642 16.3356   1 
  -8  -1  12 -17.790 8.14998   1 
  -7  -1  12 34.8263 10.1818   1 
   0  -1  18 18.4222 11.9471  -2 
  -6  -1  12 18.4222 11.9471   1 
  -5  -1  12 -5.6464 6.43137   1 
  -4  -1  12 53.6992 9.64482   1 
  -2  -1  13 178.913 20.3644  -2 
  -3  -1  12 178.913 20.3644   1 
  -2  -1  12 55.0569 7.61476   1 
  -1  -1  12 324.167 10.7382   1 
   0  -1  12 19.0755 6.08198   1 
  -5  -1   6 147.132 10.4210  -2 
   1  -1  12 147.132 10.4210   1 
   2  -1  12 236.193 11.4437   1 
   3  -1  12 15.3600 5.05920   1 
  -7  -1   1 23.6973 8.79008  -2 
   4  -1  12 23.6973 8.79008   1 
   5  -1  12 141.724 9.82394   1 
   6  -1  12 1.18304 6.23479   1 
   9   1   4 226.670 31.7150  -2 
   7  -1  12 226.670 31.7150   1 
  10   1   6 23.4155 16.0532  -2 
   8  -1  12 23.4155 16.0532   1 
   9  -1  12 29.1805 10.8650   1 
  10  -1  12 180.278 18.9052   1 
  -9   0  12 5.95743 12.9176   1 
  -7   0  12 12.8545 8.04156   1 
  -6   0  12 65.6557 9.08589   1 
   0   0  17 -18.172 23.9900  -2 
  -5   0  12 -18.172 23.9900   1 
  -4   0  12 38.6977 8.08323   1 
  -3   0  12 18.7381 7.48107   1 
  -2   0  12 21.5603 10.4585  -2 
  -2   0  12 21.5603 10.4585   1 
  -1   0  12 112.006 7.67630   1 
   0   0  12 7.40091 4.49902   1 
   1   0  12 8.95908 3.31755   1 
  -5   0   5 106.291 7.37602  -2 
   2   0  12 106.291 7.37602   1 
   3   0  12 105.914 7.48550   1 
   4   0  12 -1.9082 5.21072   1 
   7   0   0 -10.523 8.86714  -2 
   5   0  12 -10.523 8.86714   1 
   6   0  12 52.0243 7.84239   1 
   7   0  12 394.413 14.4772   1 
   9   0   5 166.334 20.6680  -2 
   8   0  12 166.334 20.6680   1 
  10   0   7 -22.007 16.8579  -2 
   9   0  12 -22.007 16.8579   1 
  10   0  12 24.1926 11.5938   1 
  11   0  12 118.590 16.2065   1 
  -7   1  12 69.7407 18.8057   1 
  -6   1  12 342.905 17.9109   1 
  -5   1  12 78.5597 8.67861   1 
   0   1  16 51.7328 19.5757  -2 
  -4   1  12 51.7328 19.5757   1 
  -3   1  12 7.26892 6.83336   1 
  -2   1  12 -11.268 5.29813   1 
  -2   1  11 503.680 17.0251  -2 
  -1   1  12 503.680 17.0251   1 
   0   1  12 49.9746 5.94246   1 
   1   1  12 44.9844 4.65240   1 
   2   1  12 844.842 15.6017   1 
  -5   1   4 564.413 14.4372  -2 
   3   1  12 564.413 14.4372   1 
   4   1  12 82.3323 7.19314   1 
   5   1  12 54.0884 7.09340   1 
   7  -1   1 30.1582 9.45356  -2 
   6   1  12 30.1582 9.45356   1 
   7   1  12 292.080 14.4847   1 
   8   1  12 94.3472 10.7572   1 
   9  -1   6 136.199 21.1608  -2 
   9   1  12 136.199 21.1608   1 
  10  -1   8 105.429 20.1990  -2 
  10   1  12 105.429 20.1990   1 
  11   1  12 34.9858 12.2869   1 
  -8   2  12 33.0048 14.5603   1 
  -6   2  12 125.177 17.2415   1 
  -5   2  12 392.411 20.7746   1 
  -4   2  12 40.7401 9.97709   1 
   0   2  15 21.3329 17.3634  -2 
  -3   2  12 21.3329 17.3634   1 
  -2   2  12 370.978 17.0389   1 
  -1   2  12 60.7374 8.46402   1 
  -2   2  10 52.0791 9.42354  -2 
   0   2  12 52.0791 9.42354   1 
   1   2  12 15.0058 5.99515   1 
   2   2  12 212.458 10.3730   1 
   3   2  12 987.595 20.8675   1 
  -5   2   3 429.782 13.0913  -2 
   4   2  12 429.782 13.0913   1 
   5   2  12 15.9093 5.66005   1 
   6   2  12 14.4831 6.22974   1 
   7  -2   2 30.7822 9.92943  -2 
   7   2  12 30.7822 9.92943   1 
   8   2  12 1.66726 7.56868   1 
   9   2  12 41.1097 9.71010   1 
   9  -2   7 12.7829 19.8606  -2 
  10   2  12 12.7829 19.8606   1 
  10  -2   9 197.598 22.9580  -2 
  11   2  12 197.598 22.9580   1 
  -7   3  12 27.6067 9.94185   1 
   3   3  21 141.462 26.5499  -2 
  -6   3  12 141.462 26.5499   1 
   2   3  19 -37.565 31.7808  -2 
  -5   3  12 -37.565 31.7808   1 
  -4   3  12 13.0320 10.6378   1 
  -3   3  12 13.0510 7.77266   1 
   0   3  14 177.971 18.9754  -2 
  -2   3  12 177.971 18.9754   1 
  -1   3  12 1.39052 4.85783   1 
   0   3  12 270.493 10.6456   1 
  -2   3   9 28.6135 7.91457  -2 
   1   3  12 28.6135 7.91457   1 
   2   3  12 18.4301 6.11634   1 
   3   3  12 106.559 8.77788   1 
  -4   3   4 521.029 19.4727  -2 
   4   3  12 521.029 19.4727   1 
  -5   3   2 74.1549 11.6053  -2 
   5   3  12 74.1549 11.6053   1 
   6   3  12 52.3533 7.95745   1 
   7   3  12 -6.1401 5.88312   1 
   7  -3   3 258.053 15.4441  -2 
   8   3  12 258.053 15.4441   1 
   9   3  12 45.6315 9.67392   1 
  10   3  12 67.2223 11.2309   1 
   9  -3   8 54.4664 20.9075  -2 
  11   3  12 54.4664 20.9075   1 
  12   3  12 20.2691 12.5749   1 
  -7   4  12 3.66336 9.28919   1 
  -6   4  12 122.262 13.7567   1 
   3   4  20 261.662 17.1923  -2 
  -5   4  12 261.662 17.1923   1 
  -4   4  12 35.6080 10.4813   1 
  -3   4  12 35.8975 10.4046   1 
  -2   4  12 109.522 11.9782   1 
   0   4  13 29.7803 12.8513  -2 
  -1   4  12 29.7803 12.8513   1 
   0   4  12 21.7114 5.02388   1 
   1   4  12 276.411 9.74246   1 
  -2   4   8 96.2181 9.40869  -2 
   2   4  12 96.2181 9.40869   1 
   3   4  12 71.3492 7.76919   1 
   4   4  12 28.0600 6.84199   1 
  -4   4   3 19.9454 16.2583  -2 
   5   4  12 19.9454 16.2583   1 
  -5   4   1 42.4821 12.7884  -2 
   6   4  12 42.4821 12.7884   1 
   7   4  12 81.3934 9.73283   1 
   8   4  12 5.00922 6.80067   1 
   7  -4   4 270.002 16.4636  -2 
   9   4  12 270.002 16.4636   1 
  10   4  12 118.946 13.3659   1 
  11   4  12 58.6056 14.0869   1 
   9  -4   9 22.5607 20.9744  -2 
  12   4  12 22.5607 20.9744   1 
  -6   5  12 13.8031 10.4624   1 
  -5   5  12 124.215 14.6505   1 
   3   5  19 207.151 15.3063  -2 
  -4   5  12 207.151 15.3063   1 
  -3   5  12 32.2070 7.91489   1 
  -2   5  12 12.0493 6.39233   1 
   1   5  14 164.100 33.4255  -2 
  -1   5  12 164.100 33.4255   1 
   0   5  12 39.8335 13.1733  -2 
   0   5  12 39.8335 13.1733   1 
   1   5  12 46.1216 5.18144   1 
   2   5  12 64.7005 5.62860   1 
  -2   5   7 215.445 8.22206  -2 
   3   5  12 215.445 8.22206   1 
   4   5  12 233.304 9.12862   1 
   5   5  12 61.6153 6.64709   1 
  -4   5   2 70.8036 13.5484  -2 
   6   5  12 70.8036 13.5484   1 
  -5   5   0 -3.4503 13.2722  -2 
   7   5  12 -3.4503 13.2722   1 
   8   5  12 86.5086 9.14921   1 
   9   5  12 10.5360 6.44870   1 
   7  -5   5 232.465 16.5635  -2 
  10   5  12 232.465 16.5635   1 
  11   5  12 -1.9259 8.18349   1 
  12   5  12 14.0300 11.9333   1 
   5   6  23 17.1555 21.0665  -2 
  -6   6  12 17.1555 21.0665   1 
  -5   6  12 3.35664 9.45884   1 
  -4   6  12 5.54469 9.05875   1 
   3   6  18 166.449 16.0373  -2 
  -3   6  12 166.449 16.0373   1 
  -2   6  12 -2.0687 7.48941   1 
  -1   6  12 14.7963 8.02004   1 
   1   6  13 143.494 54.6123  -2 
   0   6  12 143.494 54.6123   1 
   0   6  11 63.5381 14.1095  -2 
   1   6  12 63.5381 14.1095   1 
   2   6  12 16.8135 6.86487   1 
   3   6  12 -3.3851 4.20089   1 
  -2   6   6 74.0715 8.02881  -2 
   4   6  12 74.0715 8.02881   1 
   5   6  12 559.028 15.1595   1 
   6   6  12 91.9708 8.58196   1 
  -4   6   1 105.680 12.9897  -2 
   7   6  12 105.680 12.9897   1 
   5  -6   1 314.296 17.9838  -2 
   8   6  12 314.296 17.9838   1 
   9   6  12 12.0865 6.39685   1 
  10   6  12 10.4522 7.50685   1 
   7  -6   6 -3.3317 13.3717  -2 
  11   6  12 -3.3317 13.3717   1 
  12   6  12 22.4261 12.5806   1 
   5   7  22 109.456 22.0804  -2 
  -5   7  12 109.456 22.0804   1 
  -4   7  12 188.677 17.2438   1 
  -3   7  12 23.4193 9.93874   1 
   3   7  17 268.644 16.6020  -2 
  -2   7  12 268.644 16.6020   1 
  -1   7  12 11.9909 7.77862   1 
   0   7  12 98.4105 11.2980   1 
   1   7  12 665.682 33.2937  -2 
   1   7  12 665.682 33.2937   1 
   0   7  10 261.461 17.4872  -2 
   2   7  12 261.461 17.4872   1 
   3   7  12 -2.5490 7.01782   1 
   4   7  12 89.8772 7.81614   1 
  -2   7   5 17.7823 8.29870  -2 
   5   7  12 17.7823 8.29870   1 
   6   7  12 78.2096 8.83507   1 
   7   7  12 39.9049 8.36882   1 
  -4   7   0 106.745 12.7145  -2 
   8   7  12 106.745 12.7145   1 
   5  -7   2 203.314 17.5775  -2 
   9   7  12 203.314 17.5775   1 
  10   7  12 248.647 15.6496   1 
   6  -7   5 130.346 49.4530  -2 
  11   7  12 130.346 49.4530   1 
   7  -7   7 48.7570 19.2789  -2 
  12   7  12 48.7570 19.2789   1 
   5   8  21 102.529 18.2298  -2 
  -4   8  12 102.529 18.2298   1 
  -3   8  12 380.039 20.9356   1 
  -2   8  12 71.9902 12.3119   1 
   3   8  16 136.721 13.4854  -2 
  -1   8  12 136.721 13.4854   1 
   0   8  12 -0.4415 7.28880   1 
   1   8  12 28.1993 8.13993   1 
   1   8  11 15.6668 15.5712  -2 
   2   8  12 15.6668 15.5712   1 
   0   8   9 180.480 17.3966  -2 
   3   8  12 180.480 17.3966   1 
   4   8  12 59.7853 10.0845   1 
   5   8  12 111.430 10.1445   1 
  -2   8   4 1.84196 9.22258  -2 
   6   8  12 1.84196 9.22258   1 
   7   8  12 17.5528 6.87834   1 
   8   8  12 -0.1007 6.60688   1 
   4  -8   1 115.507 13.1290  -2 
   9   8  12 115.507 13.1290   1 
   5  -8   3 120.835 22.1806  -2 
  10   8  12 120.835 22.1806   1 
  11   8  12 10.3290 9.75083   1 
   6  -8   6 81.1340 37.3961  -2 
  12   8  12 81.1340 37.3961   1 
   5   9  20 77.8643 19.0010  -2 
  -3   9  12 77.8643 19.0010   1 
  -2   9  12 80.3899 12.6001   1 
  -1   9  12 -4.2108 7.91526   1 
   3   9  15 124.598 13.4528  -2 
   0   9  12 124.598 13.4528   1 
   1   9  12 68.8433 10.6442   1 
   2   9  12 15.4977 7.79963   1 
   1   9  10 36.6655 15.7580  -2 
   3   9  12 36.6655 15.7580   1 
   0   9   8 208.027 22.9384  -2 
   4   9  12 208.027 22.9384   1 
   5   9  12 82.8110 11.9292   1 
   6   9  12 70.8207 10.1592   1 
  -2   9   3 183.424 12.5759  -2 
   7   9  12 183.424 12.5759   1 
   8   9  12 20.8475 7.66401   1 
   9   9  12 -4.6255 6.96828   1 
   4  -9   2 38.7259 13.6891  -2 
  10   9  12 38.7259 13.6891   1 
   5  -9   4 47.4523 22.3455  -2 
  11   9  12 47.4523 22.3455   1 
  12   9  12 8.29073 10.7113   1 
   5  10  19 41.0373 17.1256  -2 
  -2  10  12 41.0373 17.1256   1 
  -1  10  12 1.21084 8.52854   1 
   0  10  12 5.65962 8.64487   1 
   3  10  14 31.6365 11.4674  -2 
   1  10  12 31.6365 11.4674   1 
   2  10  12 12.0788 8.84392   1 
   3  10  12 31.1481 8.94917   1 
   1  10   9 89.1623 16.6051  -2 
   4  10  12 89.1623 16.6051   1 
   0  10   7 179.496 33.1356  -2 
   5  10  12 179.496 33.1356   1 
   6  10  12 1.49214 8.67983   1 
   7  10  12 7.89566 8.41021   1 
  -2  10   2 3.95773 11.2725  -2 
   8  10  12 3.95773 11.2725   1 
   9  10  12 61.6525 11.1258   1 
  10  10  12 52.5197 10.7692   1 
   4 -10   3 77.6560 17.1090  -2 
  11  10  12 77.6560 17.1090   1 
   5  11  18 -22.186 17.1088  -2 
  -1  11  12 -22.186 17.1088   1 
   0  11  12 -5.6336 8.99203   1 
   1  11  12 12.1710 9.13107   1 
   3  11  13 46.3208 12.7620  -2 
   2  11  12 46.3208 12.7620   1 
   3  11  12 8.26709 8.42966   1 
   4  11  12 -3.1457 7.96269   1 
   1  11   8 58.5318 16.6493  -2 
   5  11  12 58.5318 16.6493   1 
   0  11   6 117.944 34.4046  -2 
   6  11  12 117.944 34.4046   1 
   7  11  12 14.2794 9.53259   1 
   8  11  12 20.9155 9.17956   1 
  -2  11   1 103.875 16.4664  -2 
   9  11  12 103.875 16.4664   1 
  10  11  12 110.038 12.9584   1 
  11  11  12 158.407 15.4286   1 
   1  12  12 64.4738 13.0740   1 
   2  12  12 54.0653 11.3504   1 
   3  12  12 -1.0902 13.7080  -2 
   3  12  12 -1.0902 13.7080   1 
   4  12  12 19.6834 10.1026   1 
   5  12  12 -8.7421 8.36044   1 
   1  12   7 53.4995 17.4659  -2 
   6  12  12 53.4995 17.4659   1 
   0  12   5 216.024 59.4083  -2 
   7  12  12 216.024 59.4083   1 
   8  12  12 119.350 15.5585   1 
  -1  12   2 128.908 29.3196  -2 
   9  12  12 128.908 29.3196   1 
  -2  12   0 106.502 18.5745  -2 
  10  12  12 106.502 18.5745   1 
   3  13  12 126.671 14.8735   1 
   3  13  11 32.7612 16.3451  -2 
   4  13  12 32.7612 16.3451   1 
   5  13  12 -1.3908 9.54147   1 
   6  13  12 77.7220 14.9075   1 
   1  13   6 35.8830 17.2679  -2 
   7  13  12 35.8830 17.2679   1 
   8  13  12 8.02856 10.7365   1 
  -5 -10  13 8.68826 11.6537   1 
  -8 -10   9 11.8193 30.2356  -2 
  -4 -10  13 11.8193 30.2356   1 
  -9 -10   7 43.8220 17.8809  -2 
  -3 -10  13 43.8220 17.8809   1 
  -2 -10  13 73.0361 13.1727   1 
  -1 -10  13 59.4548 13.0625   1 
 -11 -10   2 18.1514 12.8449  -2 
   0 -10  13 18.1514 12.8449   1 
   1 -10  13 -9.4891 10.0404   1 
  -7  -9  13 0.77754 11.6279   1 
  -6  -9  13 178.833 21.0353  -2 
  -6  -9  13 178.833 21.0353   1 
  -5  -9  13 126.848 17.7409   1 
  -4  -9  13 6.01465 9.62125   1 
  -8  -9   8 41.4486 22.9831  -2 
  -3  -9  13 41.4486 22.9831   1 
  -9  -9   6 24.8468 16.2439  -2 
  -2  -9  13 24.8468 16.2439   1 
  -1  -9  13 29.6090 11.1552   1 
   0  -9  13 49.8246 11.8885   1 
 -11  -9   1 18.3696 12.6116  -2 
   1  -9  13 18.3696 12.6116   1 
   2  -9  13 43.8504 11.5665   1 
   3  -9  13 81.9248 16.7061   1 
  -7  -8  13 3.18638 10.7231   1 
  -6  -8  13 14.2016 11.5171   1 
  -6  -8  12 165.149 19.5108  -2 
  -5  -8  13 165.149 19.5108   1 
  -4  -8  13 79.4697 13.1505   1 
  -3  -8  13 38.3601 11.2573   1 
  -8  -8   7 373.678 28.1821  -2 
  -2  -8  13 373.678 28.1821   1 
  -9  -8   5 145.517 18.6161  -2 
  -1  -8  13 145.517 18.6161   1 
   0  -8  13 -2.5777 9.22069   1 
   1  -8  13 79.2554 13.0050   1 
  11   8   0 31.9639 13.0910  -2 
   2  -8  13 31.9639 13.0910   1 
   3  -8  13 25.5238 10.8523   1 
   4  -8  13 55.1952 14.6498   1 
  -3  -7  18 40.2346 30.5671  -2 
  -8  -7  13 40.2346 30.5671   1 
  -4  -7  16 12.2057 19.4324  -2 
  -7  -7  13 12.2057 19.4324   1 
  -6  -7  13 13.0164 11.3774   1 
  -5  -7  13 -0.5079 8.89510   1 
  -6  -7  11 17.4025 11.4311  -2 
  -4  -7  13 17.4025 11.4311   1 
  -3  -7  13 8.66215 8.32667   1 
  -2  -7  13 34.6955 10.2490   1 
  -8  -7   6 256.384 24.8605  -2 
  -1  -7  13 256.384 24.8605   1 
  -9  -7   4 345.326 21.5241  -2 
   0  -7  13 345.326 21.5241   1 
   1  -7  13 22.4835 9.89567   1 
   2  -7  13 41.6252 11.1780   1 
  11   7   1 41.8682 14.5854  -2 
   3  -7  13 41.8682 14.5854   1 
   4  -7  13 -14.581 9.92852   1 
   5  -7  13 35.8955 13.4258   1 
  -8  -6  13 67.6757 12.8287   1 
  -3  -6  17 34.9561 20.6532  -2 
  -7  -6  13 34.9561 20.6532   1 
  -4  -6  15 2.99135 19.5517  -2 
  -6  -6  13 2.99135 19.5517   1 
  -5  -6  13 4.34426 8.23916   1 
  -4  -6  13 292.363 19.9314   1 
  -6  -6  10 228.525 17.8672  -2 
  -3  -6  13 228.525 17.8672   1 
  -2  -6  13 -1.7930 8.55033   1 
  -1  -6  13 68.4573 12.2465   1 
  -8  -6   5 117.410 19.6143  -2 
   0  -6  13 117.410 19.6143   1 
  -9  -6   3 172.433 30.8900  -2 
   1  -6  13 172.433 30.8900   1 
   2  -6  13 11.4102 9.77808   1 
   3  -6  13 -2.4443 8.43330   1 
  11   6   2 279.997 19.1128  -2 
   4  -6  13 279.997 19.1128   1 
   5  -6  13 79.1790 13.1341   1 
   6  -6  13 9.47853 10.0781   1 
  -1  -5  21 79.6344 18.2335  -2 
  -9  -5  13 79.6344 18.2335   1 
  -8  -5  13 13.3736 9.81440   1 
  -7  -5  13 55.4625 12.5709   1 
  -3  -5  16 137.090 18.3115  -2 
  -6  -5  13 137.090 18.3115   1 
  -4  -5  14 261.532 18.1761  -2 
  -5  -5  13 261.532 18.1761   1 
  -4  -5  13 32.2902 8.03229   1 
  -3  -5  13 8.53498 9.85581   1 
  -6  -5   9 96.5293 14.8647  -2 
  -2  -5  13 96.5293 14.8647   1 
  -1  -5  13 197.446 17.7538   1 
   0  -5  13 76.1460 13.0037   1 
  -8  -5   4 59.9241 17.8255  -2 
   1  -5  13 59.9241 17.8255   1 
  -9  -5   2 67.4788 23.1967  -2 
   2  -5  13 67.4788 23.1967   1 
   3  -5  13 0.04770 7.55927   1 
   4  -5  13 83.1068 11.2107   1 
  11   5   3 378.175 21.5990  -2 
   5  -5  13 378.175 21.5990   1 
   6  -5  13 23.8637 10.4033   1 
   7  -5  13 -6.9255 10.9835   1 
  -9  -4  13 3.61983 10.1883   1 
  -1  -4  20 663.315 28.4865  -2 
  -8  -4  13 663.315 28.4865   1 
  -7  -4  13 61.7225 11.2399   1 
  -6  -4  13 13.2196 8.24325   1 
  -3  -4  15 -10.632 13.9276  -2 
  -5  -4  13 -10.632 13.9276   1 
  -4  -4  13 52.5683 14.3619  -2 
  -4  -4  13 52.5683 14.3619   1 
  -3  -4  13 0.50958 6.25987   1 
  -2  -4  13 23.3476 9.22430   1 
  -6  -4   8 295.600 18.4301  -2 
  -1  -4  13 295.600 18.4301   1 
   0  -4  13 882.944 28.9123   1 
   1  -4  13 521.466 16.7619   1 
  -8  -4   3 -12.703 12.7118  -2 
   2  -4  13 -12.703 12.7118   1 
   3  -4  13 24.2040 7.26538   1 
   4  -4  13 24.0034 7.82362   1 
   5  -4  13 44.4097 10.7254   1 
  11   4   4 -24.282 14.7639  -2 
   6  -4  13 -24.282 14.7639   1 
   7  -4  13 -5.8903 11.3252   1 
   8  -4  13 157.123 19.6686   1 
  -9  -3  13 39.9187 10.8947   1 
  -8  -3  13 5.13458 8.76377   1 
  -1  -3  19 150.289 14.1515  -2 
  -7  -3  13 150.289 14.1515   1 
  -6  -3  13 45.4022 9.54832   1 
  -5  -3  13 36.6986 9.62216   1 
  -3  -3  14 756.703 25.9514  -2 
  -4  -3  13 756.703 25.9514   1 
  -4  -3  12 298.122 21.0564  -2 
  -3  -3  13 298.122 21.0564   1 
  -2  -3  13 8.31591 6.33497   1 
  -1  -3  13 65.3238 7.19559   1 
  -6  -3   7 269.001 11.5419  -2 
   0  -3  13 269.001 11.5419   1 
   1  -3  13 488.853 15.3208   1 
   2  -3  13 259.987 12.7184   1 
  -8  -3   2 -24.242 9.64927  -2 
   3  -3  13 -24.242 9.64927   1 
   4  -3  13 301.817 14.9085   1 
   5  -3  13 161.196 12.9373   1 
  10   3   3 91.0094 47.6818  -2 
   6  -3  13 91.0094 47.6818   1 
  11   3   5 63.2710 19.1568  -2 
   7  -3  13 63.2710 19.1568   1 
   8  -3  13 33.5634 11.2514   1 
   9  -3  13 198.378 19.0100   1 
  -8  -2  13 178.969 17.8141   1 
  -7  -2  13 116.659 14.2923   1 
  -1  -2  18 9.93833 11.0157  -2 
  -6  -2  13 9.93833 11.0157   1 
  -5  -2  13 108.439 12.7169   1 
  -4  -2  13 585.630 19.9957   1 
  -3  -2  13 357.764 19.6172  -2 
  -3  -2  13 357.764 19.6172   1 
  -4  -2  11 -49.029 44.2179  -2 
  -2  -2  13 -49.029 44.2179   1 
  -1  -2  13 0.69831 6.03497   1 
   0  -2  13 90.0421 9.26452   1 
  -6  -2   6 17.5340 9.39741  -2 
   1  -2  13 17.5340 9.39741   1 
   2  -2  13 -7.6851 5.98997   1 
   3  -2  13 39.0460 8.23203   1 
  -8  -2   1 280.369 14.8259  -2 
   4  -2  13 280.369 14.8259   1 
   5  -2  13 15.2353 7.00748   1 
   6  -2  13 19.6684 6.88029   1 
   7  -2  13 161.662 13.6160   1 
  11   2   6 118.997 22.1249  -2 
   8  -2  13 118.997 22.1249   1 
   9  -2  13 -7.8988 9.80649   1 
  -7  -1  13 57.6399 12.2911   1 
  -6  -1  13 185.743 14.3776   1 
  -1  -1  17 46.9390 11.8813  -2 
  -5  -1  13 46.9390 11.8813   1 
  -4  -1  13 4.58316 7.67145   1 
  -3  -1  13 -4.3510 7.04574   1 
  -3  -1  12 121.136 15.0865  -2 
  -2  -1  13 121.136 15.0865   1 
  -1  -1  13 30.9361 6.14051   1 
   0  -1  13 175.273 11.0348   1 
   1  -1  13 156.510 10.8030   1 
  -6  -1   5 211.544 12.4373  -2 
   2  -1  13 211.544 12.4373   1 
   3  -1  13 113.604 7.80175   1 
   4  -1  13 187.311 10.7307   1 
   8   1   0 589.497 16.8084  -2 
   5  -1  13 589.497 16.8084   1 
   6  -1  13 6.26823 5.98801   1 
   7  -1  13 7.46452 6.48132   1 
  10   1   5 49.6269 45.6649  -2 
   8  -1  13 49.6269 45.6649   1 
  11   1   7 -5.3050 17.5602  -2 
   9  -1  13 -5.3050 17.5602   1 
  10  -1  13 17.6519 10.9920   1 
  -7   0  13 9.44341 22.0937   1 
  -6   0  13 -0.4714 6.84938   1 
  -5   0  13 -8.8597 6.40513   1 
  -1   0  16 31.0964 13.9763  -2 
  -4   0  13 31.0964 13.9763   1 
  -3   0  13 40.9024 9.21985   1 
  -2   0  13 16.4577 6.34159   1 
  -3   0  11 220.406 11.8051  -2 
  -1   0  13 220.406 11.8051   1 
   0   0  13 31.9076 5.40313   1 
   1   0  13 255.475 10.7024   1 
   2   0  13 387.506 9.92935   1 
  -6   0   4 294.396 11.4432  -2 
   3   0  13 294.396 11.4432   1 
   4   0  13 2.63328 5.09373   1 
   5   0  13 6.61486 6.42150   1 
   8   0   1 101.662 12.1371  -2 
   6   0  13 101.662 12.1371   1 
   7   0  13 1.13503 6.34523   1 
   8   0  13 1.75834 7.24287   1 
  10   0   6 -9.6402 19.8622  -2 
   9   0  13 -9.6402 19.8622   1 
  11   0   8 121.500 20.6922  -2 
  10   0  13 121.500 20.6922   1 
  11   0  13 30.5844 27.7915   1 
  -8   1  13 13.0430 13.3339   1 
  -6   1  13 21.0900 11.6282   1 
  -5   1  13 67.4178 10.1490   1 
  -4   1  13 106.963 11.4751   1 
  -1   1  15 697.397 28.4830  -2 
  -3   1  13 697.397 28.4830   1 
  -2   1  13 200.884 12.2451   1 
  -1   1  13 118.690 8.70348   1 
  -3   1  10 84.7427 7.99761  -2 
   0   1  13 84.7427 7.99761   1 
   1   1  13 28.1839 4.42065   1 
   2   1  13 10.8651 3.89994   1 
   3   1  13 120.422 7.83218   1 
  -6   1   3 319.538 13.7133  -2 
   4   1  13 319.538 13.7133   1 
   5   1  13 7.10397 6.28990   1 
   6   1  13 297.467 13.6632   1 
   8  -1   2 113.564 12.2600  -2 
   7   1  13 113.564 12.2600   1 
   8   1  13 77.5164 10.4291   1 
   9   1  13 -6.4421 8.45993   1 
  10  -1   7 4.67930 19.0943  -2 
  10   1  13 4.67930 19.0943   1 
  11  -1   9 137.856 22.5534  -2 
  11   1  13 137.856 22.5534   1 
  -8   2  13 -8.8760 12.4366   1 
  -7   2  13 50.1569 13.5315   1 
   2   2  21 515.323 51.8634  -2 
  -6   2  13 515.323 51.8634   1 
   1   2  19 343.275 46.7989  -2 
  -5   2  13 343.275 46.7989   1 
  -4   2  13 105.439 13.0244   1 
  -3   2  13 67.2305 11.6426   1 
  -1   2  14 -6.3893 11.6454  -2 
  -2   2  13 -6.3893 11.6454   1 
  -1   2  13 549.013 18.3836   1 
   0   2  13 4.73411 5.65702   1 
  -3   2   9 35.5895 9.49736  -2 
   1   2  13 35.5895 9.49736   1 
   2   2  13 238.533 11.3628   1 
   3   2  13 206.401 11.0722   1 
   4   2  13 18.6232 5.05917   1 
  -6   2   2 27.7090 11.9638  -2 
   5   2  13 27.7090 11.9638   1 
   6   2  13 79.1455 8.66699   1 
   7   2  13 209.078 13.3217   1 
   8  -2   3 283.880 14.5397  -2 
   8   2  13 283.880 14.5397   1 
   9   2  13 12.1313 8.10907   1 
  10   2  13 -4.7731 8.99702   1 
  10  -2   8 73.4308 19.8840  -2 
  11   2  13 73.4308 19.8840   1 
  -7   3  13 32.8598 11.3296   1 
  -6   3  13 47.1915 14.4422   1 
   2   3  20 484.474 34.1477  -2 
  -5   3  13 484.474 34.1477   1 
  -4   3  13 35.2186 12.1992   1 
  -3   3  13 11.0734 8.08760   1 
  -2   3  13 6.91168 6.51833   1 
  -1   3  13 21.4722 9.98743  -2 
  -1   3  13 21.4722 9.98743   1 
   0   3  13 17.7029 5.55725   1 
   1   3  13 5.65131 6.46052   1 
  -3   3   8 64.3965 9.51967  -2 
   2   3  13 64.3965 9.51967   1 
   3   3  13 699.524 18.3145   1 
   4   3  13 49.4203 7.64377   1 
  -5   3   3 2.94763 13.7109  -2 
   5   3  13 2.94763 13.7109   1 
  -6   3   1 0.82904 10.9501  -2 
   6   3  13 0.82904 10.9501   1 
   7   3  13 7.49743 7.11487   1 
   8   3  13 18.2235 6.95890   1 
   8  -3   4 16.2927 8.96009  -2 
   9   3  13 16.2927 8.96009   1 
  10   3  13 12.8833 8.65230   1 
  11   3  13 -3.5306 11.4302   1 
   4   4  24 -5.7968 18.8507  -2 
  -7   4  13 -5.7968 18.8507   1 
  -6   4  13 2.77575 9.11409   1 
  -5   4  13 7.06460 10.0716   1 
   2   4  19 289.753 22.9279  -2 
  -4   4  13 289.753 22.9279   1 
  -3   4  13 0.67328 7.95641   1 
  -2   4  13 37.0983 9.48895   1 
  -1   4  13 47.8980 7.14760   1 
  -1   4  12 48.7546 9.53584  -2 
   0   4  13 48.7546 9.53584   1 
   1   4  13 234.971 9.14095   1 
   2   4  13 81.5799 8.83186   1 
  -3   4   7 17.6248 8.66521  -2 
   3   4  13 17.6248 8.66521   1 
   4   4  13 136.171 10.3555   1 
   5   4  13 1.12396 6.37667   1 
  -5   4   2 28.7371 15.0718  -2 
   6   4  13 28.7371 15.0718   1 
  -6   4   0 5.64014 13.3663  -2 
   7   4  13 5.64014 13.3663   1 
   8   4  13 -1.2765 6.42520   1 
   9   4  13 279.804 17.2502   1 
   8  -4   5 140.977 14.6090  -2 
  10   4  13 140.977 14.6090   1 
  11   4  13 26.9977 12.3532   1 
  12   4  13 12.5608 12.8188   1 
   4   5  23 -24.255 15.2858  -2 
  -6   5  13 -24.255 15.2858   1 
  -5   5  13 6.92224 10.4790   1 
  -4   5  13 41.1574 11.1894   1 
   2   5  18 68.1321 14.3325  -2 
  -3   5  13 68.1321 14.3325   1 
  -2   5  13 13.2676 8.28618   1 
  -1   5  13 26.0871 8.25089   1 
   0   5  13 114.498 10.6037   1 
  -1   5  11 16.9805 7.82578  -2 
   1   5  13 16.9805 7.82578   1 
   2   5  13 39.8615 4.81518   1 
   3   5  13 2.06496 5.86660   1 
  -3   5   6 45.9998 9.44746  -2 
   4   5  13 45.9998 9.44746   1 
   5   5  13 90.5282 7.60312   1 
   6   5  13 6.86153 5.35075   1 
  -5   5   1 152.213 15.4684  -2 
   7   5  13 152.213 15.4684   1 
   6  -5   1 653.955 24.2519  -2 
   8   5  13 653.955 24.2519   1 
   9   5  13 59.5717 9.08949   1 
  10   5  13 57.5082 11.2961   1 
   8  -5   6 17.7969 13.5197  -2 
  11   5  13 17.7969 13.5197   1 
  12   5  13 26.1865 11.8277   1 
   4   6  22 178.511 19.7883  -2 
  -5   6  13 178.511 19.7883   1 
  -4   6  13 99.2563 13.7205   1 
  -3   6  13 11.7231 8.15244   1 
   2   6  17 24.1672 12.9282  -2 
  -2   6  13 24.1672 12.9282   1 
  -1   6  13 -9.1195 7.02158   1 
   0   6  13 -2.5773 7.35964   1 
   0   6  12 140.402 52.3826  -2 
   1   6  13 140.402 52.3826   1 
  -1   6  10 27.3917 11.0612  -2 
   2   6  13 27.3917 11.0612   1 
   3   6  13 37.6697 5.83019   1 
   4   6  13 427.968 16.3478   1 
  -3   6   5 155.863 9.46524  -2 
   5   6  13 155.863 9.46524   1 
   6   6  13 -7.3732 5.59040   1 
   7   6  13 7.04099 6.24640   1 
  -5   6   0 43.9846 13.3487  -2 
   8   6  13 43.9846 13.3487   1 
   6  -6   2 324.901 20.6714  -2 
   9   6  13 324.901 20.6714   1 
  10   6  13 250.437 15.7671   1 
   7  -6   5 -1.1775 44.4395  -2 
  11   6  13 -1.1775 44.4395   1 
   8  -6   7 86.2817 18.5597  -2 
  12   6  13 86.2817 18.5597   1 
  -5   7  13 -11.311 11.0909   1 
   4   7  21 103.182 17.7480  -2 
  -4   7  13 103.182 17.7480   1 
  -3   7  13 218.594 17.5648   1 
  -2   7  13 1.22553 8.52017   1 
   2   7  16 77.5132 12.1365  -2 
  -1   7  13 77.5132 12.1365   1 
   0   7  13 272.877 15.2851   1 
   1   7  13 3.07392 6.90048   1 
   0   7  11 11.9241 25.4705  -2 
   2   7  13 11.9241 25.4705   1 
  -1   7   9 58.4882 13.0243  -2 
   3   7  13 58.4882 13.0243   1 
   4   7  13 38.7962 6.51939   1 
   5   7  13 228.393 11.1097   1 
  -3   7   4 175.719 11.1787  -2 
   6   7  13 175.719 11.1787   1 
   7   7  13 7.53056 6.33833   1 
   8   7  13 29.0072 7.14345   1 
   5  -7   1 53.7751 14.1263  -2 
   9   7  13 53.7751 14.1263   1 
   6  -7   3 1.95478 17.5856  -2 
  10   7  13 1.95478 17.5856   1 
  11   7  13 -0.9482 7.91124   1 
   7  -7   6 -20.455 50.8002  -2 
  12   7  13 -20.455 50.8002   1 
   5   8  22 50.3328 26.5211  -2 
  -4   8  13 50.3328 26.5211   1 
   4   8  20 46.1375 14.8649  -2 
  -3   8  13 46.1375 14.8649   1 
  -2   8  13 46.7333 11.2486   1 
  -1   8  13 3.43969 8.39862   1 
   2   8  15 311.195 16.4907  -2 
   0   8  13 311.195 16.4907   1 
   1   8  13 303.610 15.9676   1 
   2   8  13 174.813 13.4400   1 
   0   8  10 -12.549 15.9966  -2 
   3   8  13 -12.549 15.9966   1 
  -1   8   8 42.8769 14.6301  -2 
   4   8  13 42.8769 14.6301   1 
   5   8  13 34.4493 9.19017   1 
   6   8  13 17.9334 6.68044   1 
  -3   8   3 3.84428 9.05371  -2 
   7   8  13 3.84428 9.05371   1 
   8   8  13 65.8530 9.16137   1 
   9   8  13 135.876 11.6243   1 
   5  -8   2 124.057 14.0425  -2 
  10   8  13 124.057 14.0425   1 
   6  -8   4 65.9352 23.1357  -2 
  11   8  13 65.9352 23.1357   1 
  12   8  13 23.0172 10.7545   1 
   5   9  21 40.8799 19.0940  -2 
  -3   9  13 40.8799 19.0940   1 
   4   9  19 6.77178 13.1784  -2 
  -2   9  13 6.77178 13.1784   1 
  -1   9  13 -2.9748 8.61251   1 
   0   9  13 7.39529 8.53956   1 
   2   9  14 93.3249 11.9353  -2 
   1   9  13 93.3249 11.9353   1 
   2   9  13 78.0258 10.7143   1 
   3   9  13 21.3661 8.25400   1 
   0   9   9 67.7644 14.6857  -2 
   4   9  13 67.7644 14.6857   1 
  -1   9   7 29.2672 19.5439  -2 
   5   9  13 29.2672 19.5439   1 
   6   9  13 49.1066 10.4689   1 
   7   9  13 10.3044 6.76355   1 
  -3   9   2 5.12224 10.3486  -2 
   8   9  13 5.12224 10.3486   1 
   9   9  13 126.181 11.7746   1 
  10   9  13 95.2011 12.1068   1 
   5  -9   3 131.329 19.1920  -2 
  11   9  13 131.329 19.1920   1 
   5  10  20 -4.6887 17.7655  -2 
  -2  10  13 -4.6887 17.7655   1 
   4  10  18 17.3281 16.6447  -2 
  -1  10  13 17.3281 16.6447   1 
   0  10  13 7.36333 8.93110   1 
   1  10  13 41.5114 10.0753   1 
   2  10  13 17.2606 10.3439  -2 
   2  10  13 17.2606 10.3439   1 
   3  10  13 29.0607 9.19815   1 
   4  10  13 28.9916 9.68840   1 
   0  10   8 102.897 16.2925  -2 
   5  10  13 102.897 16.2925   1 
  -1  10   6 61.2572 23.2186  -2 
   6  10  13 61.2572 23.2186   1 
   7  10  13 45.9303 10.2640   1 
   8  10  13 11.8597 8.80491   1 
  -3  10   1 -0.0944 11.5468  -2 
   9  10  13 -0.0944 11.5468   1 
  10  10  13 60.1369 11.3264   1 
  11  10  13 33.0901 11.6764   1 
   4  11  17 -3.8289 16.2178  -2 
   0  11  13 -3.8289 16.2178   1 
   1  11  13 100.651 13.4733   1 
   2  11  13 82.3337 12.5928   1 
   2  11  12 40.2465 11.9895  -2 
   3  11  13 40.2465 11.9895   1 
   4  11  13 69.4420 11.3840   1 
   5  11  13 20.5292 10.7942   1 
   0  11   7 -10.889 15.5378  -2 
   6  11  13 -10.889 15.5378   1 
  -1  11   5 25.9148 24.5659  -2 
   7  11  13 25.9148 24.5659   1 
   8  11  13 17.4159 9.54197   1 
  -2  11   2 146.484 63.1354  -2 
   9  11  13 146.484 63.1354   1 
  -3  11   0 269.426 20.5342  -2 
  10  11  13 269.426 20.5342   1 
   4  12  16 -4.9776 23.2145  -2 
   1  12  13 -4.9776 23.2145   1 
   2  12  13 143.382 15.3143   1 
   3  12  13 143.150 15.0898   1 
   2  12  11 114.959 17.3175  -2 
   4  12  13 114.959 17.3175   1 
   5  12  13 17.9946 10.8336   1 
   6  12  13 4.78368 10.6642   1 
   0  12   6 28.2673 17.1532  -2 
   7  12  13 28.2673 17.1532   1 
   8  12  13 11.3709 12.4280   1 
   9  12  13 2.90912 9.60497   1 
   4  13  13 56.8452 12.1828   1 
   2  13  10 75.2297 20.4339  -2 
   5  13  13 75.2297 20.4339   1 
   6  13  13 45.0596 13.6123   1 
   7  13  13 17.3487 11.4373   1 
   0  13   5 19.5926 39.6811  -2 
   8  13  13 19.5926 39.6811   1 
  -4 -10  14 13.2713 11.9949   1 
  -9 -10   8 209.784 34.9329  -2 
  -3 -10  14 209.784 34.9329   1 
 -10 -10   6 75.1945 18.8719  -2 
  -2 -10  14 75.1945 18.8719   1 
  -1 -10  14 25.9619 10.7594   1 
  -6  -9  14 29.1799 13.5186   1 
  -7  -9  12 14.9531 16.1269  -2 
  -5  -9  14 14.9531 16.1269   1 
  -4  -9  14 53.1666 13.4304   1 
  -3  -9  14 49.2846 11.7454   1 
  -9  -9   7 521.192 33.9154  -2 
  -2  -9  14 521.192 33.9154   1 
 -10  -9   5 156.662 19.8759  -2 
  -1  -9  14 156.662 19.8759   1 
   0  -9  14 8.40933 10.2436   1 
   1  -9  14 -13.572 9.51976   1 
  12   9   0 36.3802 15.1761  -2 
   2  -9  14 36.3802 15.1761   1 
  -5  -8  16 45.8475 20.1102  -2 
  -7  -8  14 45.8475 20.1102   1 
  -6  -8  14 57.9212 15.4247   1 
  -5  -8  14 86.4025 16.5251   1 
  -7  -8  11 -4.7246 12.7400  -2 
  -4  -8  14 -4.7246 12.7400   1 
  -3  -8  14 18.8021 10.1722   1 
  -2  -8  14 17.1179 9.87727   1 
  -9  -8   6 263.508 31.9687  -2 
  -1  -8  14 263.508 31.9687   1 
 -10  -8   4 30.7824 16.8973  -2 
   0  -8  14 30.7824 16.8973   1 
   1  -8  14 -4.8107 9.32783   1 
   2  -8  14 5.22805 10.5557   1 
  12   8   1 144.411 16.9721  -2 
   3  -8  14 144.411 16.9721   1 
   4  -8  14 24.5574 13.1182   1 
  -4  -7  17 87.2478 30.8181  -2 
  -7  -7  14 87.2478 30.8181   1 
  -5  -7  15 43.1225 18.7256  -2 
  -6  -7  14 43.1225 18.7256   1 
  -5  -7  14 14.7106 9.63246   1 
  -4  -7  14 43.6143 11.5687   1 
  -7  -7  10 14.1377 11.5826  -2 
  -3  -7  14 14.1377 11.5826   1 
  -2  -7  14 78.7964 13.5680   1 
  -1  -7  14 33.1614 11.4371   1 
  -9  -7   5 40.6233 20.7408  -2 
   0  -7  14 40.6233 20.7408   1 
 -10  -7   3 39.5845 19.6819  -2 
   1  -7  14 39.5845 19.6819   1 
   2  -7  14 85.4803 13.8304   1 
   3  -7  14 1.90532 9.82738   1 
  12   7   2 184.359 22.2861  -2 
   4  -7  14 184.359 22.2861   1 
   5  -7  14 127.883 18.9335   1 
  -8  -6  14 11.8127 12.3477   1 
  -7  -6  14 30.1637 12.6854   1 
  -4  -6  16 167.209 31.4927  -2 
  -6  -6  14 167.209 31.4927   1 
  -5  -6  14 -4.5207 18.7118  -2 
  -5  -6  14 -4.5207 18.7118   1 
  -4  -6  14 14.0579 9.99880   1 
  -3  -6  14 41.0483 11.6048   1 
  -7  -6   9 60.1652 13.4700  -2 
  -2  -6  14 60.1652 13.4700   1 
  -1  -6  14 53.6465 11.8561   1 
   0  -6  14 185.813 17.4996   1 
  -9  -6   4 26.9212 18.0178  -2 
   1  -6  14 26.9212 18.0178   1 
 -10  -6   2 14.0582 24.7432  -2 
   2  -6  14 14.0582 24.7432   1 
   3  -6  14 96.6919 15.7403   1 
   4  -6  14 -5.4641 9.35752   1 
  12   6   3 21.8459 18.8911  -2 
   5  -6  14 21.8459 18.8911   1 
   6  -6  14 14.1889 10.4139   1 
  -2  -5  20 23.6439 14.0213  -2 
  -8  -5  14 23.6439 14.0213   1 
  -7  -5  14 12.6237 9.86694   1 
  -6  -5  14 -1.1989 8.34001   1 
  -4  -5  15 41.4048 20.8366  -2 
  -5  -5  14 41.4048 20.8366   1 
  -5  -5  13 266.206 22.7352  -2 
  -4  -5  14 266.206 22.7352   1 
  -3  -5  14 112.735 14.7336   1 
  -2  -5  14 60.8978 11.8238   1 
  -7  -5   8 123.338 15.4176  -2 
  -1  -5  14 123.338 15.4176   1 
   0  -5  14 355.540 19.8971   1 
   1  -5  14 106.627 13.9508   1 
  -9  -5   3 61.7305 18.1042  -2 
   2  -5  14 61.7305 18.1042   1 
 -10  -5   1 108.970 31.4746  -2 
   3  -5  14 108.970 31.4746   1 
   4  -5  14 17.0669 9.18794   1 
   5  -5  14 33.9835 10.7168   1 
  12   5   4 -2.6140 16.0498  -2 
   6  -5  14 -2.6140 16.0498   1 
   7  -5  14 14.9793 12.8640   1 
  -8  -4  14 88.1720 16.3536   1 
  -2  -4  19 59.6401 14.1147  -2 
  -7  -4  14 59.6401 14.1147   1 
  -6  -4  14 8.39911 8.29698   1 
  -5  -4  14 20.4199 8.29919   1 
  -4  -4  14 158.369 22.6154  -2 
  -4  -4  14 158.369 22.6154   1 
  -5  -4  12 316.340 24.9474  -2 
  -3  -4  14 316.340 24.9474   1 
  -2  -4  14 -8.6419 9.02237   1 
  -1  -4  14 100.308 13.8814   1 
  -7  -4   7 38.9900 12.0324  -2 
   0  -4  14 38.9900 12.0324   1 
   1  -4  14 134.275 13.6868   1 
   2  -4  14 82.6504 10.5633   1 
  -9  -4   2 146.861 15.7548  -2 
   3  -4  14 146.861 15.7548   1 
   4  -4  14 195.696 15.4551   1 
   5  -4  14 387.070 19.9696   1 
   6  -4  14 170.411 16.6026   1 
  12   4   5 -18.092 18.6966  -2 
   7  -4  14 -18.092 18.6966   1 
   8  -4  14 -6.4007 12.2970   1 
  -8  -3  14 381.703 23.4285   1 
  -7  -3  14 207.321 15.3057   1 
  -2  -3  18 60.6074 12.2228  -2 
  -6  -3  14 60.6074 12.2228   1 
  -5  -3  14 5.24871 8.07375   1 
  -4  -3  14 -13.265 6.10170   1 
  -4  -3  13 613.522 30.0199  -2 
  -3  -3  14 613.522 30.0199   1 
  -5  -3  11 3.05894 19.5092  -2 
  -2  -3  14 3.05894 19.5092   1 
  -1  -3  14 33.8635 9.80937   1 
   0  -3  14 493.477 15.5890   1 
  -7  -3   6 232.771 12.3592  -2 
   1  -3  14 232.771 12.3592   1 
   2  -3  14 32.1419 7.57964   1 
   3  -3  14 -12.543 7.05593   1 
  -9  -3   1 101.730 13.1554  -2 
   4  -3  14 101.730 13.1554   1 
   5  -3  14 190.930 13.7287   1 
   6  -3  14 25.3794 9.89787   1 
  11   3   4 217.755 55.4968  -2 
   7  -3  14 217.755 55.4968   1 
  12   3   6 56.7713 21.3650  -2 
   8  -3  14 56.7713 21.3650   1 
   9  -3  14 32.8531 12.2511   1 
  -7  -2  14 223.072 18.0979   1 
  -6  -2  14 94.9077 14.7094   1 
  -2  -2  17 -17.496 8.88958  -2 
  -5  -2  14 -17.496 8.88958   1 
  -4  -2  14 212.081 13.9337   1 
  -3  -2  14 298.512 16.0444   1 
  -4  -2  12 3.03863 14.0138  -2 
  -2  -2  14 3.03863 14.0138   1 
  -5  -2  10 12.6588 22.5170  -2 
  -1  -2  14 12.6588 22.5170   1 
   0  -2  14 170.365 11.6232   1 
   1  -2  14 243.829 12.8549   1 
  -7  -2   5 420.267 16.7830  -2 
   2  -2  14 420.267 16.7830   1 
   3  -2  14 8.17822 6.98418   1 
   4  -2  14 44.4297 9.17252   1 
   9   2   0 132.777 13.3956  -2 
   5  -2  14 132.777 13.3956   1 
   6  -2  14 51.9837 8.28121   1 
   7  -2  14 20.1434 8.61055   1 
  11   2   5 -46.355 46.2331  -2 
   8  -2  14 -46.355 46.2331   1 
  12   2   7 -8.5156 20.6959  -2 
   9  -2  14 -8.5156 20.6959   1 
  -6  -1  14 6.38739 8.35767   1 
  -5  -1  14 7.84295 8.07892   1 
  -2  -1  16 203.070 14.5995  -2 
  -4  -1  14 203.070 14.5995   1 
  -3  -1  14 -3.2222 7.49267   1 
  -2  -1  14 3.91837 6.54519   1 
  -4  -1  11 264.686 12.3159  -2 
  -1  -1  14 264.686 12.3159   1 
   0  -1  14 92.1679 9.53057   1 
   1  -1  14 29.9135 7.46369   1 
   2  -1  14 3.63745 5.93015   1 
  -7  -1   4 165.582 13.4294  -2 
   3  -1  14 165.582 13.4294   1 
   4  -1  14 54.3147 7.69270   1 
   5  -1  14 188.644 11.5027   1 
   9   1   1 163.689 11.9712  -2 
   6  -1  14 163.689 11.9712   1 
   7  -1  14 71.7088 9.15381   1 
   8  -1  14 71.9206 12.7900   1 
  11   1   6 31.3306 21.5389  -2 
   9  -1  14 31.3306 21.5389   1 
  12   1   8 7.61704 23.5611  -2 
  10  -1  14 7.61704 23.5611   1 
  -8   0  14 28.9088 17.3615   1 
  -5   0  14 21.3356 9.70017   1 
  -4   0  14 20.9218 8.75136   1 
  -2   0  15 128.682 13.8576  -2 
  -3   0  14 128.682 13.8576   1 
  -2   0  14 125.154 11.1847   1 
  -1   0  14 191.139 10.0855   1 
  -4   0  10 83.8531 9.03061  -2 
   0   0  14 83.8531 9.03061   1 
   1   0  14 111.188 8.85443   1 
   2   0  14 9.39118 5.65940   1 
   3   0  14 9.73565 4.78473   1 
  -7   0   3 52.4485 10.2529  -2 
   4   0  14 52.4485 10.2529   1 
   5   0  14 296.186 13.2600   1 
   6   0  14 100.711 10.5106   1 
   9   0   2 150.793 11.8571  -2 
   7   0  14 150.793 11.8571   1 
   8   0  14 43.5156 9.23266   1 
   9   0  14 9.29879 9.54393   1 
  11   0   7 3.00954 20.0941  -2 
  10   0  14 3.00954 20.0941   1 
  -7   1  14 31.6940 14.2648   1 
  -5   1  14 167.088 21.7686   1 
  -4   1  14 121.981 13.0919   1 
  -3   1  14 130.878 13.3128   1 
  -2   1  14 44.1137 11.9355  -2 
  -2   1  14 44.1137 11.9355   1 
  -1   1  14 11.4917 5.67334   1 
   0   1  14 56.8388 5.99846   1 
  -4   1   9 182.834 8.69660  -2 
   1   1  14 182.834 8.69660   1 
   2   1  14 203.498 7.55434   1 
   3   1  14 200.614 8.51672   1 
  -6   1   4 -5.1978 20.6207  -2 
   4   1  14 -5.1978 20.6207   1 
  -7   1   2 723.721 20.2684  -2 
   5   1  14 723.721 20.2684   1 
   6   1  14 73.7189 9.54816   1 
   7   1  14 15.9791 7.10279   1 
   9  -1   3 79.9352 11.8089  -2 
   8   1  14 79.9352 11.8089   1 
   9   1  14 19.0162 9.67840   1 
  10   1  14 85.7230 14.3272   1 
  11  -1   8 201.220 24.1841  -2 
  11   1  14 201.220 24.1841   1 
  -7   2  14 2.57129 12.2049   1 
  -6   2  14 5.86042 11.9359   1 
   1   2  20 357.945 45.2451  -2 
  -5   2  14 357.945 45.2451   1 
  -4   2  14 5.46087 8.59512   1 
  -3   2  14 166.655 17.4214   1 
  -2   2  14 707.100 22.2795   1 
  -2   2  13 13.5496 10.7058  -2 
  -1   2  14 13.5496 10.7058   1 
   0   2  14 57.7813 9.18546   1 
   1   2  14 17.0701 6.73398   1 
  -4   2   8 83.3138 10.3853  -2 
   2   2  14 83.3138 10.3853   1 
   3   2  14 203.526 11.7087   1 
   4   2  14 151.516 8.42413   1 
  -6   2   3 203.162 25.9237  -2 
   5   2  14 203.162 25.9237   1 
  -7   2   1 525.794 19.1428  -2 
   6   2  14 525.794 19.1428   1 
   7   2  14 28.4455 7.59456   1 
   8   2  14 17.8640 7.64286   1 
   9  -2   4 19.0642 10.9194  -2 
   9   2  14 19.0642 10.9194   1 
  10   2  14 23.9128 10.5180   1 
  11   2  14 23.5458 11.2956   1 
   3   3  24 76.8804 25.2092  -2 
  -7   3  14 76.8804 25.2092   1 
  -6   3  14 0.80531 11.7101   1 
  -5   3  14 19.4362 12.7489   1 
   1   3  19 91.8377 22.8299  -2 
  -4   3  14 91.8377 22.8299   1 
  -3   3  14 38.5570 8.74781   1 
  -2   3  14 64.5388 9.68399   1 
  -1   3  14 71.3657 8.76955   1 
  -2   3  12 217.235 11.5149  -2 
   0   3  14 217.235 11.5149   1 
   1   3  14 53.9057 8.83949   1 
   2   3  14 10.7009 6.19689   1 
  -4   3   7 51.2482 9.59904  -2 
   3   3  14 51.2482 9.59904   1 
   4   3  14 52.7676 8.55130   1 
   5   3  14 5.62818 5.54251   1 
  -6   3   2 205.813 16.7619  -2 
   6   3  14 205.813 16.7619   1 
  -7   3   0 182.463 15.5515  -2 
   7   3  14 182.463 15.5515   1 
   8   3  14 136.023 10.6983   1 
   9   3  14 38.4947 8.87446   1 
   9  -3   5 245.475 15.4107  -2 
  10   3  14 245.475 15.4107   1 
  11   3  14 21.0520 10.9369   1 
   3   4  23 99.7530 26.5130  -2 
  -6   4  14 99.7530 26.5130   1 
  -5   4  14 35.7095 12.0166   1 
  -4   4  14 82.5337 13.6150   1 
   1   4  18 4.92483 14.7640  -2 
  -3   4  14 4.92483 14.7640   1 
  -2   4  14 -1.2043 6.05155   1 
  -1   4  14 0.72309 5.67496   1 
   0   4  14 8.73379 5.74456   1 
  -2   4  11 56.2400 10.6808  -2 
   1   4  14 56.2400 10.6808   1 
   2   4  14 2.96043 6.53489   1 
   3   4  14 18.5954 7.00088   1 
  -4   4   6 111.453 11.1702  -2 
   4   4  14 111.453 11.1702   1 
   5   4  14 11.8669 5.08132   1 
   6   4  14 -1.8505 6.74741   1 
  -6   4   1 40.1266 15.7645  -2 
   7   4  14 40.1266 15.7645   1 
   7  -4   1 327.300 20.1590  -2 
   8   4  14 327.300 20.1590   1 
   9   4  14 12.2028 8.71131   1 
  10   4  14 10.1380 8.78723   1 
   9  -4   6 75.8299 17.4875  -2 
  11   4  14 75.8299 17.4875   1 
  -6   5  14 17.7155 11.5186   1 
   3   5  22 84.5402 18.2527  -2 
  -5   5  14 84.5402 18.2527   1 
  -4   5  14 1.50713 9.00733   1 
  -3   5  14 1.88775 8.24952   1 
   1   5  17 74.9898 15.0339  -2 
  -2   5  14 74.9898 15.0339   1 
  -1   5  14 94.2747 10.9597   1 
   0   5  14 22.6488 5.63618   1 
   1   5  14 192.851 9.67511   1 
  -2   5  10 197.094 13.4361  -2 
   2   5  14 197.094 13.4361   1 
   3   5  14 0.98297 6.48291   1 
   4   5  14 15.5887 7.00092   1 
  -4   5   5 80.6154 11.3675  -2 
   5   5  14 80.6154 11.3675   1 
   6   5  14 -15.659 6.95693   1 
   7   5  14 38.8256 8.71440   1 
  -6   5   0 18.8736 13.3306  -2 
   8   5  14 18.8736 13.3306   1 
   7  -5   2 47.8816 18.2862  -2 
   9   5  14 47.8816 18.2862   1 
  10   5  14 6.06777 9.15148   1 
  11   5  14 6.67768 9.55450   1 
   9  -5   7 53.1285 18.3680  -2 
  12   5  14 53.1285 18.3680   1 
   4   6  23 8.74722 39.6705  -2 
  -5   6  14 8.74722 39.6705   1 
   3   6  21 21.5495 17.5813  -2 
  -4   6  14 21.5495 17.5813   1 
  -3   6  14 -2.6283 8.64838   1 
  -2   6  14 -1.3127 7.77723   1 
   1   6  16 358.371 18.6702  -2 
  -1   6  14 358.371 18.6702   1 
   0   6  14 400.560 16.7031   1 
   1   6  14 -8.8849 6.73393   1 
   2   6  14 14.9586 6.94691   1 
  -2   6   9 14.8257 10.4401  -2 
   3   6  14 14.8257 10.4401   1 
   4   6  14 3.99009 6.90386   1 
   5   6  14 28.5210 8.33953   1 
  -4   6   4 74.7975 8.99097  -2 
   6   6  14 74.7975 8.99097   1 
   7   6  14 8.05040 6.00235   1 
   8   6  14 355.535 14.1300   1 
   6  -6   1 227.610 16.9935  -2 
   9   6  14 227.610 16.9935   1 
   7  -6   3 4.31860 17.9981  -2 
  10   6  14 4.31860 17.9981   1 
  11   6  14 21.7311 10.7534   1 
  12   6  14 4.27569 9.22463   1 
   4   7  22 298.034 67.0653  -2 
  -4   7  14 298.034 67.0653   1 
   3   7  20 6.10680 16.6948  -2 
  -3   7  14 6.10680 16.6948   1 
  -2   7  14 7.96544 8.52581   1 
  -1   7  14 37.1781 9.46404   1 
   1   7  15 70.5553 11.8995  -2 
   0   7  14 70.5553 11.8995   1 
   1   7  14 100.160 11.2370   1 
   2   7  14 18.6705 8.10128   1 
  -1   7  10 52.6180 25.5945  -2 
   3   7  14 52.6180 25.5945   1 
  -2   7   8 122.779 20.1838  -2 
   4   7  14 122.779 20.1838   1 
   5   7  14 5.39661 6.00200   1 
   6   7  14 5.19835 5.99543   1 
  -4   7   3 8.58080 7.83367  -2 
   7   7  14 8.58080 7.83367   1 
   8   7  14 101.488 9.92998   1 
   9   7  14 201.624 13.2117   1 
   6  -7   2 209.201 19.9346  -2 
  10   7  14 209.201 19.9346   1 
   7  -7   4 -20.735 25.8919  -2 
  11   7  14 -20.735 25.8919   1 
  12   7  14 11.1602 12.0741   1 
   4   8  21 62.4353 24.2417  -2 
  -3   8  14 62.4353 24.2417   1 
   3   8  19 48.2873 18.2308  -2 
  -2   8  14 48.2873 18.2308   1 
  -1   8  14 59.7815 10.6055   1 
   0   8  14 86.6190 11.4631   1 
   1   8  14 40.6755 10.4958  -2 
   1   8  14 40.6755 10.4958   1 
   2   8  14 59.4436 9.95799   1 
   3   8  14 -4.5663 7.46448   1 
  -1   8   9 69.4664 23.9391  -2 
   4   8  14 69.4664 23.9391   1 
  -2   8   7 322.955 24.6184  -2 
   5   8  14 322.955 24.6184   1 
   6   8  14 21.8075 7.14187   1 
   7   8  14 1.15471 6.57390   1 
  -4   8   2 33.5381 10.1827  -2 
   8   8  14 33.5381 10.1827   1 
   9   8  14 -13.095 6.56242   1 
  10   8  14 30.9301 8.55611   1 
   6  -8   3 33.7924 19.3971  -2 
  11   8  14 33.7924 19.3971   1 
   4   9  20 77.2500 22.5464  -2 
  -2   9  14 77.2500 22.5464   1 
   3   9  18 23.5743 17.4055  -2 
  -1   9  14 23.5743 17.4055   1 
   0   9  14 76.3286 11.7894   1 
   1   9  14 166.713 14.7547   1 
   1   9  13 91.9503 11.7585  -2 
   2   9  14 91.9503 11.7585   1 
   3   9  14 29.3679 9.14404   1 
   4   9  14 7.69692 8.58964   1 
  -1   9   8 21.8627 18.2264  -2 
   5   9  14 21.8627 18.2264   1 
  -2   9   6 -19.897 20.4856  -2 
   6   9  14 -19.897 20.4856   1 
   7   9  14 6.04560 7.89294   1 
   8   9  14 7.77950 7.63517   1 
  -4   9   1 89.4783 14.4616  -2 
   9   9  14 89.4783 14.4616   1 
  10   9  14 11.7642 8.22786   1 
  11   9  14 0.37062 9.71021   1 
   4  10  19 73.1436 18.4251  -2 
  -1  10  14 73.1436 18.4251   1 
   3  10  17 -9.7015 17.6330  -2 
   0  10  14 -9.7015 17.6330   1 
   1  10  14 15.5304 9.16566   1 
   2  10  14 18.6858 9.00398   1 
   1  10  12 26.0774 12.5877  -2 
   3  10  14 26.0774 12.5877   1 
   4  10  14 5.06425 10.3143   1 
   5  10  14 5.20472 11.4674   1 
  -1  10   7 133.414 21.5996  -2 
   6  10  14 133.414 21.5996   1 
  -2  10   5 28.3383 22.7798  -2 
   7  10  14 28.3383 22.7798   1 
   8  10  14 39.8075 11.7934   1 
   9  10  14 25.3607 10.4275   1 
  -4  10   0 91.7349 17.1798  -2 
  10  10  14 91.7349 17.1798   1 
  11  10  14 16.7383 12.0526   1 
   4  11  18 70.3633 26.8422  -2 
   0  11  14 70.3633 26.8422   1 
   3  11  16 29.8412 23.4026  -2 
   1  11  14 29.8412 23.4026   1 
   2  11  14 11.1950 9.67594   1 
   3  11  14 2.09426 10.6056   1 
   1  11  11 49.1745 15.2102  -2 
   4  11  14 49.1745 15.2102   1 
   5  11  14 131.425 19.2323   1 
   6  11  14 132.733 19.0403   1 
  -1  11   6 104.600 22.2299  -2 
   7  11  14 104.600 22.2299   1 
  -2  11   4 186.102 34.1404  -2 
   8  11  14 186.102 34.1404   1 
   9  11  14 13.3752 11.5180   1 
  -3  11   1 13.9593 40.5160  -2 
  10  11  14 13.9593 40.5160   1 
   3  12  15 254.433 34.4019  -2 
   2  12  14 254.433 34.4019   1 
   3  12  14 11.1890 10.3152   1 
   4  12  14 -4.0255 9.67638   1 
   1  12  10 28.7380 17.8897  -2 
   5  12  14 28.7380 17.8897   1 
   6  12  14 10.0704 12.6900   1 
   7  12  14 38.8922 14.8861   1 
  -1  12   5 118.961 21.9733  -2 
   8  12  14 118.961 21.9733   1 
  -2  12   3 81.2805 41.9992  -2 
   9  12  14 81.2805 41.9992   1 
   5  13  14 76.3394 23.3989   1 
   1  13   9 61.1179 22.1987  -2 
   6  13  14 61.1179 22.1987   1 
  -5  -9  15 23.8850 13.4283   1 
  -8  -9  11 29.0157 16.5787  -2 
  -4  -9  15 29.0157 16.5787   1 
  -3  -9  15 204.558 18.9633   1 
  -2  -9  15 106.445 15.5355   1 
 -10  -9   6 151.671 34.2991  -2 
  -1  -9  15 151.671 34.2991   1 
 -11  -9   4 35.4778 18.6684  -2 
   0  -9  15 35.4778 18.6684   1 
   1  -9  15 21.2372 11.6486   1 
  -6  -8  15 -15.718 17.6921  -2 
  -6  -8  15 -15.718 17.6921   1 
  -5  -8  15 -5.7811 11.1754   1 
  -4  -8  15 1.13433 10.3998   1 
  -8  -8  10 65.0473 14.5035  -2 
  -3  -8  15 65.0473 14.5035   1 
  -2  -8  15 305.335 20.5187   1 
  -1  -8  15 161.518 16.7033   1 
 -10  -8   5 8.12961 25.5335  -2 
   0  -8  15 8.12961 25.5335   1 
 -11  -8   3 41.1768 19.0892  -2 
   1  -8  15 41.1768 19.0892   1 
   2  -8  15 0.30538 9.68584   1 
   3  -8  15 -3.9677 9.78694   1 
  -7  -7  15 1.78194 11.3885   1 
  -5  -7  16 15.3720 28.8480  -2 
  -6  -7  15 15.3720 28.8480   1 
  -6  -7  14 64.3854 19.3437  -2 
  -5  -7  15 64.3854 19.3437   1 
  -4  -7  15 30.4901 12.4188   1 
  -3  -7  15 -2.0782 9.90661   1 
  -8  -7   9 3.69040 10.5946  -2 
  -2  -7  15 3.69040 10.5946   1 
  -1  -7  15 112.671 16.3645   1 
   0  -7  15 23.9021 11.0002   1 
 -10  -7   4 19.5109 17.4894  -2 
   1  -7  15 19.5109 17.4894   1 
 -11  -7   2 -17.459 20.0049  -2 
   2  -7  15 -17.459 20.0049   1 
   3  -7  15 13.2838 10.2794   1 
   4  -7  15 42.7155 13.7431   1 
  -7  -6  15 5.29668 10.7588   1 
  -6  -6  15 24.6834 14.3402   1 
  -5  -6  15 -35.240 23.9013  -2 
  -5  -6  15 -35.240 23.9013   1 
  -6  -6  13 23.1143 18.2565  -2 
  -4  -6  15 23.1143 18.2565   1 
  -3  -6  15 -20.644 8.18861   1 
  -2  -6  15 15.3190 10.3717   1 
  -8  -6   8 -0.2594 9.86880  -2 
  -1  -6  15 -0.2594 9.86880   1 
   0  -6  15 15.1686 10.1625   1 
   1  -6  15 16.1099 10.5204   1 
 -10  -6   3 69.8446 19.8993  -2 
   2  -6  15 69.8446 19.8993   1 
 -11  -6   1 60.0811 30.6801  -2 
   3  -6  15 60.0811 30.6801   1 
   4  -6  15 35.9262 11.1783   1 
   5  -6  15 54.0229 15.0283   1 
  13   6   4 42.0133 19.9317  -2 
   6  -6  15 42.0133 19.9317   1 
  -3  -5  19 22.1941 18.0273  -2 
  -7  -5  15 22.1941 18.0273   1 
  -6  -5  15 -20.686 9.63343   1 
  -5  -5  15 0.76286 9.75068   1 
  -5  -5  14 32.3236 22.3679  -2 
  -4  -5  15 32.3236 22.3679   1 
  -6  -5  12 7.72130 17.5802  -2 
  -3  -5  15 7.72130 17.5802   1 
  -2  -5  15 14.5330 9.89336   1 
  -1  -5  15 98.9672 14.1513   1 
  -8  -5   7 11.2381 13.1644  -2 
   0  -5  15 11.2381 13.1644   1 
   1  -5  15 4.13753 9.51267   1 
   2  -5  15 4.65713 9.43635   1 
 -10  -5   2 108.948 20.5449  -2 
   3  -5  15 108.948 20.5449   1 
   4  -5  15 11.0044 11.2922   1 
   5  -5  15 35.2793 11.2912   1 
   6  -5  15 7.41125 10.2578   1 
  13   5   5 29.5271 20.4220  -2 
   7  -5  15 29.5271 20.4220   1 
  -8  -4  15 99.6952 14.8861   1 
  -7  -4  15 53.9922 11.0897   1 
  -3  -4  18 30.9213 16.6088  -2 
  -6  -4  15 30.9213 16.6088   1 
  -5  -4  15 96.8232 15.6120   1 
  -4  -4  15 19.4298 10.4957   1 
  -5  -4  13 29.8258 19.0081  -2 
  -3  -4  15 29.8258 19.0081   1 
  -6  -4  11 -31.343 18.5901  -2 
  -2  -4  15 -31.343 18.5901   1 
  -1  -4  15 52.7316 11.5886   1 
   0  -4  15 367.381 18.3735   1 
  -8  -4   6 238.020 15.5795  -2 
   1  -4  15 238.020 15.5795   1 
   2  -4  15 32.5355 10.0999   1 
   3  -4  15 23.2888 8.85511   1 
 -10  -4   1 54.6777 15.1739  -2 
   4  -4  15 54.6777 15.1739   1 
  11   4   1 -17.038 48.6727  -2 
   5  -4  15 -17.038 48.6727   1 
   6  -4  15 28.2482 11.0623   1 
   7  -4  15 -7.9046 11.0873   1 
   8  -4  15 42.2363 33.8420   1 
  -1  -3  22 60.4296 29.7016  -2 
  -8  -3  15 60.4296 29.7016   1 
  -7  -3  15 96.5049 14.7181   1 
  -6  -3  15 2.27299 9.39139   1 
  -3  -3  17 60.8764 11.9664  -2 
  -5  -3  15 60.8764 11.9664   1 
  -4  -3  15 82.6923 13.1582   1 
  -3  -3  15 75.7047 12.5247   1 
  -5  -3  12 51.4590 18.8779  -2 
  -2  -3  15 51.4590 18.8779   1 
  -6  -3  10 29.9558 50.4791  -2 
  -1  -3  15 29.9558 50.4791   1 
   0  -3  15 24.6526 9.20168   1 
   1  -3  15 214.574 12.3012   1 
  -8  -3   5 132.081 11.6947  -2 
   2  -3  15 132.081 11.6947   1 
   3  -3  15 92.0026 10.3153   1 
   4  -3  15 165.898 13.0001   1 
  10   3   0 169.877 14.7027  -2 
   5  -3  15 169.877 14.7027   1 
   6  -3  15 95.5917 13.6850   1 
   7  -3  15 42.2356 10.8849   1 
  12   3   5 23.6059 53.8447  -2 
   8  -3  15 23.6059 53.8447   1 
  -6  -2  15 10.2053 11.1880   1 
  -5  -2  15 10.3560 7.36168   1 
  -3  -2  16 32.0278 8.94725  -2 
  -4  -2  15 32.0278 8.94725   1 
  -3  -2  15 234.440 14.8797   1 
  -2  -2  15 161.432 12.8733   1 
  -5  -2  11 155.699 16.3200  -2 
  -1  -2  15 155.699 16.3200   1 
  -6  -2   9 58.7098 22.2847  -2 
   0  -2  15 58.7098 22.2847   1 
   1  -2  15 124.979 11.2367   1 
   2  -2  15 17.7513 7.88161   1 
  -8  -2   4 16.6681 11.4082  -2 
   3  -2  15 16.6681 11.4082   1 
   4  -2  15 44.4887 8.81536   1 
   5  -2  15 67.6792 9.69620   1 
  10   2   1 201.967 15.2566  -2 
   6  -2  15 201.967 15.2566   1 
   7  -2  15 91.1547 11.5313   1 
   8  -2  15 56.7087 12.8951   1 
  12   2   6 -7.3392 52.7382  -2 
   9  -2  15 -7.3392 52.7382   1 
  -8  -1  15 40.5402 14.5211   1 
  -5  -1  15 27.1754 9.26602   1 
  -4  -1  15 2.90487 8.76465   1 
  -3  -1  15 54.1645 11.5540  -2 
  -3  -1  15 54.1645 11.5540   1 
  -2  -1  15 44.8583 8.28192   1 
  -1  -1  15 390.278 16.5077   1 
  -5  -1  10 20.6841 11.7055  -2 
   0  -1  15 20.6841 11.7055   1 
   1  -1  15 -2.0401 6.47710   1 
   2  -1  15 213.354 12.8199   1 
   3  -1  15 47.5502 8.63103   1 
  -8  -1   3 20.6408 12.2744  -2 
   4  -1  15 20.6408 12.2744   1 
   5  -1  15 33.4913 7.33768   1 
   6  -1  15 74.4847 9.24971   1 
  10   1   2 172.803 12.7725  -2 
   7  -1  15 172.803 12.7725   1 
   8  -1  15 -6.9381 9.34677   1 
   9  -1  15 17.8611 10.5026   1 
  -7   0  15 -8.4805 11.6557   1 
  -1   0  19 -18.059 28.6127  -2 
  -5   0  15 -18.059 28.6127   1 
  -4   0  15 55.8335 10.0994   1 
  -3   0  15 187.414 13.7191   1 
  -3   0  14 159.417 11.4658  -2 
  -2   0  15 159.417 11.4658   1 
  -1   0  15 69.5659 8.04608   1 
   0   0  15 483.946 13.2130   1 
  -5   0   9 43.1186 10.5425  -2 
   1   0  15 43.1186 10.5425   1 
   2   0  15 111.562 9.04002   1 
   3   0  15 26.2714 5.03757   1 
   4   0  15 17.2790 6.14294   1 
  -8   0   2 181.742 13.5968  -2 
   5   0  15 181.742 13.5968   1 
   6   0  15 98.3688 10.6543   1 
   7   0  15 5.66649 7.03107   1 
  10   0   3 26.6238 11.9167  -2 
   8   0  15 26.6238 11.9167   1 
   9   0  15 -6.8763 8.64816   1 
  10   0  15 7.96182 10.9060   1 
  -7   1  15 38.0894 19.8104   1 
  -6   1  15 26.0104 11.7607   1 
   0   1  20 73.9478 32.0220  -2 
  -5   1  15 73.9478 32.0220   1 
  -1   1  18 86.9458 29.7554  -2 
  -4   1  15 86.9458 29.7554   1 
  -3   1  15 250.554 16.4937   1 
  -2   1  15 870.431 21.7237   1 
  -3   1  13 689.748 21.6789  -2 
  -1   1  15 689.748 21.6789   1 
   0   1  15 23.5916 5.94225   1 
   1   1  15 15.1960 4.62390   1 
  -5   1   8 10.1181 10.1533  -2 
   2   1  15 10.1181 10.1533   1 
   3   1  15 26.4613 5.21743   1 
   4   1  15 3.89550 5.18682   1 
  -7   1   3 120.941 60.6086  -2 
   5   1  15 120.941 60.6086   1 
  -8   1   1 1768.37 34.3467  -2 
   6   1  15 1768.37 34.3467   1 
   7   1  15 61.4623 9.82657   1 
   8   1  15 138.250 11.3524   1 
  10  -1   4 -17.214 13.6508  -2 
   9   1  15 -17.214 13.6508   1 
  10   1  15 -14.662 9.10334   1 
   2   2  24 85.5036 20.2621  -2 
  -7   2  15 85.5036 20.2621   1 
  -6   2  15 67.1170 16.7754   1 
  -5   2  15 164.427 17.1030   1 
   0   2  19 -6.1409 20.6622  -2 
  -4   2  15 -6.1409 20.6622   1 
  -3   2  15 131.438 15.6733   1 
  -2   2  15 -3.0457 7.97213   1 
  -1   2  15 244.895 14.9708   1 
  -3   2  12 15.1297 12.4112  -2 
   0   2  15 15.1297 12.4112   1 
   1   2  15 3.06667 6.70964   1 
   2   2  15 184.190 11.3344   1 
  -5   2   7 329.257 15.7568  -2 
   3   2  15 329.257 15.7568   1 
   4   2  15 11.1778 4.31120   1 
   5   2  15 91.0046 8.60186   1 
  -7   2   2 440.245 29.0704  -2 
   6   2  15 440.245 29.0704   1 
  -8   2   0 982.422 25.5403  -2 
   7   2  15 982.422 25.5403   1 
   8   2  15 44.8669 9.05159   1 
   9   2  15 -3.7639 7.59921   1 
  10  -2   5 24.7694 14.3986  -2 
  10   2  15 24.7694 14.3986   1 
  11   2  15 36.8927 12.2584   1 
   2   3  23 290.624 32.2020  -2 
  -6   3  15 290.624 32.2020   1 
  -5   3  15 25.4380 13.7883   1 
  -4   3  15 1.83875 8.29136   1 
   0   3  18 418.096 26.6325  -2 
  -3   3  15 418.096 26.6325   1 
  -2   3  15 408.630 18.0053   1 
  -1   3  15 76.3101 8.99346   1 
   0   3  15 14.4126 5.84207   1 
  -3   3  11 122.844 13.5235  -2 
   1   3  15 122.844 13.5235   1 
   2   3  15 84.1064 9.58399   1 
   3   3  15 124.854 10.7525   1 
  -5   3   6 300.736 14.7717  -2 
   4   3  15 300.736 14.7717   1 
   5   3  15 29.7096 6.13730   1 
   6   3  15 47.7036 7.81829   1 
  -7   3   1 9.48245 15.0805  -2 
   7   3  15 9.48245 15.0805   1 
   8  -3   1 14.7940 13.7469  -2 
   8   3  15 14.7940 13.7469   1 
   9   3  15 0.56975 7.72885   1 
  10   3  15 0.83738 8.27416   1 
  10  -3   6 4.74075 11.6103  -2 
  11   3  15 4.74075 11.6103   1 
  -6   4  15 0.30623 10.9383   1 
   2   4  22 36.5648 18.9581  -2 
  -5   4  15 36.5648 18.9581   1 
  -4   4  15 17.0628 9.27352   1 
  -3   4  15 5.70437 8.88332   1 
   0   4  17 505.461 21.4885  -2 
  -2   4  15 505.461 21.4885   1 
  -1   4  15 40.4759 7.73927   1 
   0   4  15 60.2850 7.75354   1 
   1   4  15 58.2780 9.38241   1 
  -3   4  10 88.6201 12.8992  -2 
   2   4  15 88.6201 12.8992   1 
   3   4  15 11.9112 7.04727   1 
   4   4  15 86.0533 10.1785   1 
  -5   4   5 116.743 12.1253  -2 
   5   4  15 116.743 12.1253   1 
   6   4  15 110.358 9.36405   1 
   7   4  15 129.006 10.2595   1 
  -7   4   0 34.2926 19.1692  -2 
   8   4  15 34.2926 19.1692   1 
   8  -4   2 75.4019 17.1692  -2 
   9   4  15 75.4019 17.1692   1 
  10   4  15 40.9157 10.5211   1 
  11   4  15 51.5102 13.6987   1 
  -5   5  15 -6.1229 9.20794   1 
   2   5  21 194.703 21.2722  -2 
  -4   5  15 194.703 21.2722   1 
  -3   5  15 31.1336 9.86496   1 
  -2   5  15 9.03133 7.99915   1 
   0   5  16 27.0846 13.1098  -2 
  -1   5  15 27.0846 13.1098   1 
   0   5  15 20.7402 8.74432   1 
   1   5  15 6.38541 6.32224   1 
   2   5  15 3.10953 6.42437   1 
  -3   5   9 74.0817 12.7798  -2 
   3   5  15 74.0817 12.7798   1 
   4   5  15 183.988 12.5565   1 
   5   5  15 236.944 14.0310   1 
  -5   5   4 24.6901 11.3293  -2 
   6   5  15 24.6901 11.3293   1 
   7   5  15 13.7272 7.63995   1 
   8   5  15 287.496 15.7321   1 
   7  -5   1 103.843 15.5175  -2 
   9   5  15 103.843 15.5175   1 
   8  -5   3 19.8358 17.3150  -2 
  10   5  15 19.8358 17.3150   1 
  11   5  15 9.55381 9.29557   1 
  -5   6  15 -0.6552 10.9264   1 
   3   6  22 21.1732 57.1895  -2 
  -4   6  15 21.1732 57.1895   1 
   2   6  20 12.3147 17.2488  -2 
  -3   6  15 12.3147 17.2488   1 
  -2   6  15 101.875 12.5582   1 
  -1   6  15 134.682 12.5250   1 
   0   6  15 40.3169 14.8769  -2 
   0   6  15 40.3169 14.8769   1 
   1   6  15 3.34132 9.30510   1 
   2   6  15 25.9833 11.1484   1 
  -2   6  10 -16.527 53.5357  -2 
   3   6  15 -16.527 53.5357   1 
  -3   6   8 150.902 14.5320  -2 
   4   6  15 150.902 14.5320   1 
   5   6  15 189.786 13.2967   1 
   6   6  15 114.474 11.7215   1 
  -5   6   3 49.7697 10.5680  -2 
   7   6  15 49.7697 10.5680   1 
   8   6  15 -0.3203 7.47558   1 
   9   6  15 76.4361 10.7378   1 
   7  -6   2 115.256 18.6631  -2 
  10   6  15 115.256 18.6631   1 
   8  -6   4 4.03999 19.2988  -2 
  11   6  15 4.03999 19.2988   1 
  -4   7  15 -3.1956 10.1290   1 
  -3   7  15 17.9168 9.54181   1 
   2   7  19 42.9282 16.7717  -2 
  -2   7  15 42.9282 16.7717   1 
  -1   7  15 92.1829 11.8119   1 
   0   7  15 315.433 16.8638   1 
   0   7  14 84.3964 15.3642  -2 
   1   7  15 84.3964 15.3642   1 
   2   7  15 10.6826 9.88572   1 
   3   7  15 18.5116 10.4826   1 
  -2   7   9 49.3919 32.5502  -2 
   4   7  15 49.3919 32.5502   1 
  -3   7   7 73.1664 14.8469  -2 
   5   7  15 73.1664 14.8469   1 
   6   7  15 -8.7859 6.30057   1 
   7   7  15 38.7224 8.56554   1 
  -5   7   2 218.854 14.6033  -2 
   8   7  15 218.854 14.6033   1 
   9   7  15 3.12470 7.71900   1 
  10   7  15 28.2766 9.10744   1 
   7  -7   3 3.51142 17.2611  -2 
  11   7  15 3.51142 17.2611   1 
  -3   8  15 8.86303 9.62380   1 
   3   8  20 34.4591 30.0587  -2 
  -2   8  15 34.4591 30.0587   1 
   2   8  18 57.8020 19.9642  -2 
  -1   8  15 57.8020 19.9642   1 
   0   8  15 63.7915 12.3750   1 
   1   8  15 155.862 16.3394   1 
   0   8  13 257.506 17.7792  -2 
   2   8  15 257.506 17.7792   1 
   3   8  15 49.2244 12.4578   1 
   4   8  15 38.4900 11.4955   1 
  -2   8   8 90.4045 24.0322  -2 
   5   8  15 90.4045 24.0322   1 
  -3   8   6 2.70805 16.8119  -2 
   6   8  15 2.70805 16.8119   1 
   7   8  15 -1.6406 6.75195   1 
   8   8  15 61.7540 10.7733   1 
  -5   8   1 306.832 17.2315  -2 
   9   8  15 306.832 17.2315   1 
  10   8  15 53.4743 10.7798   1 
  11   8  15 2.17420 8.49168   1 
  -2   9  15 0.53154 9.70042   1 
   3   9  19 29.8949 39.1491  -2 
  -1   9  15 29.8949 39.1491   1 
   2   9  17 8.56821 19.8851  -2 
   0   9  15 8.56821 19.8851   1 
   1   9  15 11.1566 9.37600   1 
   2   9  15 26.2200 10.5902   1 
   0   9  12 80.9683 16.6139  -2 
   3   9  15 80.9683 16.6139   1 
   4   9  15 22.8199 11.5614   1 
   5   9  15 7.03269 11.3436   1 
  -2   9   7 75.7814 18.8115  -2 
   6   9  15 75.7814 18.8115   1 
  -3   9   5 110.143 23.3122  -2 
   7   9  15 110.143 23.3122   1 
   8   9  15 6.32478 10.1395   1 
   9   9  15 -0.5174 8.09655   1 
  -5   9   0 59.7254 14.0816  -2 
  10   9  15 59.7254 14.0816   1 
  11   9  15 31.6890 13.2646   1 
  -1  10  15 -10.411 9.94003   1 
   3  10  18 35.1348 24.5003  -2 
   0  10  15 35.1348 24.5003   1 
   2  10  16 99.7378 23.9966  -2 
   1  10  15 99.7378 23.9966   1 
   2  10  15 5.45950 10.0802   1 
   3  10  15 -11.901 9.23411   1 
   0  10  11 31.3214 14.5253  -2 
   4  10  15 31.3214 14.5253   1 
   5  10  15 5.18728 10.7933   1 
   6  10  15 11.2379 11.0343   1 
  -2  10   6 9.17423 17.9832  -2 
   7  10  15 9.17423 17.9832   1 
  -3  10   4 73.4680 30.6380  -2 
   8  10  15 73.4680 30.6380   1 
   9  10  15 3.39170 10.3750   1 
  10  10  15 6.47367 11.0678   1 
   3  11  17 55.3493 26.8396  -2 
   1  11  15 55.3493 26.8396   1 
   2  11  15 62.2065 24.3149  -2 
   2  11  15 62.2065 24.3149   1 
   3  11  15 19.7433 11.4803   1 
   4  11  15 6.00035 12.1891   1 
   0  11  10 -6.3841 13.4491  -2 
   5  11  15 -6.3841 13.4491   1 
   6  11  15 36.6953 13.9355   1 
   7  11  15 37.8980 11.9879   1 
  -2  11   5 -1.2019 18.3922  -2 
   8  11  15 -1.2019 18.3922   1 
  -3  11   3 9.47922 28.4688  -2 
   9  11  15 9.47922 28.4688   1 
  10  11  15 46.3253 15.1531   1 
   2  12  14 218.219 49.1255  -2 
   3  12  15 218.219 49.1255   1 
   4  12  15 33.8344 14.4414   1 
   5  12  15 52.1625 14.8100   1 
   0  12   9 49.4374 18.0757  -2 
   6  12  15 49.4374 18.0757   1 
   7  12  15 4.89896 13.1214   1 
   8  12  15 1.86435 11.2001   1 
  -9  -9  10 57.6221 15.4166  -2 
  -3  -9  16 57.6221 15.4166   1 
  -2  -9  16 156.819 18.2779   1 
  -1  -9  16 184.272 19.2791   1 
  -7  -8  14 36.3632 18.6979  -2 
  -5  -8  16 36.3632 18.6979   1 
  -4  -8  16 -22.347 9.27584   1 
  -3  -8  16 11.2215 10.4587   1 
  -9  -8   9 68.6191 14.8872  -2 
  -2  -8  16 68.6191 14.8872   1 
  -1  -8  16 48.4041 12.6333   1 
   0  -8  16 60.4899 13.5238   1 
 -11  -8   4 58.8597 24.4690  -2 
   1  -8  16 58.8597 24.4690   1 
 -12  -8   2 341.432 25.6274  -2 
   2  -8  16 341.432 25.6274   1 
  -6  -7  16 17.2098 12.2373   1 
  -6  -7  15 10.9097 28.7077  -2 
  -5  -7  16 10.9097 28.7077   1 
  -7  -7  13 25.1830 19.0765  -2 
  -4  -7  16 25.1830 19.0765   1 
  -3  -7  16 15.4921 9.91133   1 
  -2  -7  16 35.9151 13.2578   1 
  -9  -7   8 78.0802 15.2346  -2 
  -1  -7  16 78.0802 15.2346   1 
   0  -7  16 9.11911 11.0509   1 
   1  -7  16 30.1130 11.8900   1 
 -11  -7   3 128.219 18.6298  -2 
   2  -7  16 128.219 18.6298   1 
 -12  -7   1 -5.8733 21.4014  -2 
   3  -7  16 -5.8733 21.4014   1 
   4  -7  16 14.5965 12.6812   1 
  -6  -6  16 15.7222 12.8694   1 
  -5  -6  16 24.9169 12.6003   1 
  -6  -6  14 161.149 26.3589  -2 
  -4  -6  16 161.149 26.3589   1 
  -7  -6  12 305.995 24.2626  -2 
  -3  -6  16 305.995 24.2626   1 
  -2  -6  16 56.3144 13.1451   1 
  -1  -6  16 23.3861 11.5018   1 
  -9  -6   7 52.9856 14.0852  -2 
   0  -6  16 52.9856 14.0852   1 
   1  -6  16 12.1323 10.7067   1 
   2  -6  16 6.26332 9.94409   1 
 -11  -6   2 -18.793 19.3189  -2 
   3  -6  16 -18.793 19.3189   1 
  12   6   0 20.1690 31.6368  -2 
   4  -6  16 20.1690 31.6368   1 
   5  -6  16 16.3561 12.4383   1 
  -7  -5  16 11.2429 13.6346   1 
  -4  -5  18 76.5004 19.7691  -2 
  -6  -5  16 76.5004 19.7691   1 
  -5  -5  16 166.194 18.2569   1 
  -4  -5  16 25.0697 11.8278   1 
  -6  -5  13 42.1937 22.2342  -2 
  -3  -5  16 42.1937 22.2342   1 
  -7  -5  11 48.4773 19.4495  -2 
  -2  -5  16 48.4773 19.4495   1 
  -1  -5  16 -5.0640 8.42007   1 
   0  -5  16 34.1072 11.4840   1 
  -9  -5   6 -3.7447 13.0205  -2 
   1  -5  16 -3.7447 13.0205   1 
   2  -5  16 13.2448 9.73413   1 
   3  -5  16 150.635 18.2127   1 
 -11  -5   1 179.094 23.5037  -2 
   4  -5  16 179.094 23.5037   1 
  12   5   1 71.7628 46.6261  -2 
   5  -5  16 71.7628 46.6261   1 
   6  -5  16 30.0092 13.8527   1 
  -7  -4  16 1.39111 11.7183   1 
  -6  -4  16 -0.5492 11.0745   1 
  -4  -4  17 107.943 16.5976  -2 
  -5  -4  16 107.943 16.5976   1 
  -4  -4  16 44.7784 12.6278   1 
  -3  -4  16 33.4300 10.6336   1 
  -6  -4  12 -16.263 18.7515  -2 
  -2  -4  16 -16.263 18.7515   1 
  -7  -4  10 86.1698 20.5099  -2 
  -1  -4  16 86.1698 20.5099   1 
   0  -4  16 19.0543 8.68869   1 
   1  -4  16 35.8758 10.0527   1 
  -9  -4   5 6.81015 11.4341  -2 
   2  -4  16 6.81015 11.4341   1 
   3  -4  16 84.8736 13.4106   1 
   4  -4  16 273.235 19.2459   1 
  11   4   0 278.428 21.0418  -2 
   5  -4  16 278.428 21.0418   1 
   6  -4  16 52.8650 11.9862   1 
   7  -4  16 -3.0923 12.2187   1 
  -2  -3  21 75.7321 25.1479  -2 
  -7  -3  16 75.7321 25.1479   1 
  -6  -3  16 49.6254 13.6617   1 
  -5  -3  16 178.278 21.0301   1 
  -4  -3  16 23.8828 11.8803  -2 
  -4  -3  16 23.8828 11.8803   1 
  -3  -3  16 21.6308 10.2545   1 
  -2  -3  16 4.54375 8.80908   1 
  -6  -3  11 22.3521 17.9831  -2 
  -1  -3  16 22.3521 17.9831   1 
  -7  -3   9 603.057 30.1927  -2 
   0  -3  16 603.057 30.1927   1 
   1  -3  16 227.506 15.6374   1 
   2  -3  16 0.61020 7.23028   1 
  -9  -3   4 146.310 12.6806  -2 
   3  -3  16 146.310 12.6806   1 
   4  -3  16 3.16466 7.42030   1 
   5  -3  16 239.818 15.3406   1 
  11   3   1 99.1624 17.9643  -2 
   6  -3  16 99.1624 17.9643   1 
   7  -3  16 27.3106 10.7120   1 
   8  -3  16 19.5095 12.9423   1 
  -2  -2  20 17.9123 21.8576  -2 
  -6  -2  16 17.9123 21.8576   1 
  -5  -2  16 38.8648 12.1207   1 
  -4  -2  16 122.194 12.7432   1 
  -4  -2  15 59.9867 11.9637  -2 
  -3  -2  16 59.9867 11.9637   1 
  -2  -2  16 77.7410 10.5979   1 
  -1  -2  16 164.627 13.0925   1 
  -6  -2  10 34.7832 13.5729  -2 
   0  -2  16 34.7832 13.5729   1 
  -7  -2   8 54.6922 57.0660  -2 
   1  -2  16 54.6922 57.0660   1 
   2  -2  16 74.8652 9.45749   1 
   3  -2  16 -12.326 6.63171   1 
  -9  -2   3 114.636 12.8853  -2 
   4  -2  16 114.636 12.8853   1 
   5  -2  16 49.8891 8.97524   1 
   6  -2  16 33.9087 9.79832   1 
  11   2   2 3.96971 15.7774  -2 
   7  -2  16 3.96971 15.7774   1 
  12   2   4 -52.044 45.3726  -2 
   8  -2  16 -52.044 45.3726   1 
   9  -2  16 11.0253 13.0144   1 
  -7  -1  16 3.71432 13.3086   1 
  -2  -1  19 -30.558 19.9241  -2 
  -5  -1  16 -30.558 19.9241   1 
  -4  -1  16 80.5321 12.1438   1 
  -3  -1  16 16.3006 8.09579   1 
  -4  -1  14 189.055 13.5967  -2 
  -2  -1  16 189.055 13.5967   1 
  -1  -1  16 -4.8826 6.67369   1 
   0  -1  16 113.199 10.6886   1 
  -6  -1   9 25.1763 11.9864  -2 
   1  -1  16 25.1763 11.9864   1 
  -7  -1   7 153.135 59.7174  -2 
   2  -1  16 153.135 59.7174   1 
   3  -1  16 34.6100 9.14157   1 
   4  -1  16 29.2680 8.88406   1 
  -9  -1   2 42.2041 12.1240  -2 
   5  -1  16 42.2041 12.1240   1 
   6  -1  16 78.5840 10.6712   1 
   7  -1  16 80.6527 10.4300   1 
  11   1   3 66.1706 19.0369  -2 
   8  -1  16 66.1706 19.0369   1 
   9  -1  16 -4.0661 9.92173   1 
  -7   0  16 -13.198 13.8133   1 
  -6   0  16 12.4829 10.5660   1 
  -1   0  20 40.9624 22.1430  -2 
  -5   0  16 40.9624 22.1430   1 
  -2   0  18 24.8154 30.0480  -2 
  -4   0  16 24.8154 30.0480   1 
  -3   0  16 9.52801 7.34128   1 
  -2   0  16 0.10164 5.93896   1 
  -4   0  13 40.2626 9.81110  -2 
  -1   0  16 40.2626 9.81110   1 
   0   0  16 58.1392 8.21169   1 
   1   0  16 101.148 9.29484   1 
  -6   0   8 61.1273 11.4404  -2 
   2   0  16 61.1273 11.4404   1 
  -7   0   6 40.5269 55.8163  -2 
   3   0  16 40.5269 55.8163   1 
   4   0  16 6.89315 7.39781   1 
   5   0  16 69.0175 8.58545   1 
  -9   0   1 306.767 16.1216  -2 
   6   0  16 306.767 16.1216   1 
   7   0  16 152.945 11.8755   1 
   8   0  16 -7.2783 7.34600   1 
  11   0   4 71.9403 16.1665  -2 
   9   0  16 71.9403 16.1665   1 
  10   0  16 14.2233 11.3060   1 
   1   1  24 29.7976 21.3145  -2 
  -7   1  16 29.7976 21.3145   1 
  -6   1  16 0.46625 11.4983   1 
  -5   1  16 -3.9202 9.66345   1 
  -1   1  19 24.7742 19.5117  -2 
  -4   1  16 24.7742 19.5117   1 
  -2   1  17 4.72299 23.5066  -2 
  -3   1  16 4.72299 23.5066   1 
  -2   1  16 220.242 12.4876   1 
  -1   1  16 18.2889 6.60125   1 
  -4   1  12 16.2466 11.2880  -2 
   0   1  16 16.2466 11.2880   1 
   1   1  16 0.99649 6.64953   1 
   2   1  16 176.325 10.4469   1 
  -6   1   7 426.674 16.5346  -2 
   3   1  16 426.674 16.5346   1 
   4   1  16 8.07123 5.67725   1 
   5   1  16 19.5668 6.87570   1 
  -8   1   2 79.3368 24.0057  -2 
   6   1  16 79.3368 24.0057   1 
  -9   1   0 31.6418 13.1715  -2 
   7   1  16 31.6418 13.1715   1 
   8   1  16 -1.1875 7.15406   1 
   9   1  16 3.82269 9.51560   1 
  11  -1   5 184.377 18.5016  -2 
  10   1  16 184.377 18.5016   1 
   1   2  23 -3.9997 21.0859  -2 
  -6   2  16 -3.9997 21.0859   1 
  -5   2  16 -13.272 10.2403   1 
  -4   2  16 8.96796 9.56747   1 
  -1   2  18 73.9207 14.3307  -2 
  -3   2  16 73.9207 14.3307   1 
  -2   2  16 1936.24 99.9608  -2 
  -2   2  16 1936.24 99.9608   1 
  -1   2  16 100.978 12.0822   1 
   0   2  16 10.8173 8.17600   1 
  -4   2  11 74.3900 11.5383  -2 
   1   2  16 74.3900 11.5383   1 
   2   2  16 12.2993 6.41639   1 
   3   2  16 -5.0557 6.56900   1 
  -6   2   6 126.436 13.7336  -2 
   4   2  16 126.436 13.7336   1 
   5   2  16 -10.993 6.70999   1 
   6   2  16 628.429 17.5444   1 
  -8   2   1 290.362 37.2229  -2 
   7   2  16 290.362 37.2229   1 
   9  -2   1 12.5735 13.9029  -2 
   8   2  16 12.5735 13.9029   1 
   9   2  16 17.2114 8.86796   1 
  10   2  16 23.6102 10.7741   1 
  -6   3  16 116.089 20.3052   1 
   1   3  22 44.9417 19.4430  -2 
  -5   3  16 44.9417 19.4430   1 
  -4   3  16 3.10657 8.75599   1 
  -3   3  16 34.0120 9.35992   1 
  -1   3  17 401.592 19.4261  -2 
  -2   3  16 401.592 19.4261   1 
  -1   3  16 338.014 14.3884   1 
   0   3  16 14.4621 7.85317   1 
   1   3  16 46.4489 9.22804   1 
  -4   3  10 171.756 13.8685  -2 
   2   3  16 171.756 13.8685   1 
   3   3  16 160.031 12.0138   1 
   4   3  16 24.0386 7.98297   1 
  -6   3   5 16.4909 11.0804  -2 
   5   3  16 16.4909 11.0804   1 
   6   3  16 101.038 10.9411   1 
   7   3  16 403.361 15.0877   1 
  -8   3   0 189.551 16.8912  -2 
   8   3  16 189.551 16.8912   1 
   9  -3   2 -3.6510 14.6398  -2 
   9   3  16 -3.6510 14.6398   1 
  10   3  16 6.54330 8.89170   1 
  11   3  16 8.67666 11.1068   1 
  -5   4  16 7.08214 10.3080   1 
   1   4  21 35.0044 17.8341  -2 
  -4   4  16 35.0044 17.8341   1 
  -3   4  16 36.1591 9.88625   1 
  -2   4  16 19.6393 7.61740   1 
  -1   4  16 96.3115 13.2354  -2 
  -1   4  16 96.3115 13.2354   1 
   0   4  16 5.69344 6.96385   1 
   1   4  16 10.6561 8.02930   1 
   2   4  16 103.876 10.8114   1 
  -4   4   9 26.6033 12.5749  -2 
   3   4  16 26.6033 12.5749   1 
   4   4  16 143.008 11.9738   1 
   5   4  16 259.748 14.7294   1 
  -6   4   4 107.128 11.8381  -2 
   6   4  16 107.128 11.8381   1 
   7   4  16 14.2769 7.66002   1 
   8   4  16 33.1302 9.00300   1 
   8  -4   1 81.7068 18.0660  -2 
   9   4  16 81.7068 18.0660   1 
   9  -4   3 32.7417 17.7040  -2 
  10   4  16 32.7417 17.7040   1 
  11   4  16 26.7485 10.8214   1 
  -5   5  16 -2.9285 10.9555   1 
   2   5  22 61.4967 44.8422  -2 
  -4   5  16 61.4967 44.8422   1 
   1   5  20 54.1398 15.7667  -2 
  -3   5  16 54.1398 15.7667   1 
  -2   5  16 134.020 13.3583   1 
  -1   5  16 197.395 19.5201   1 
  -1   5  15 23.1202 15.4046  -2 
   0   5  16 23.1202 15.4046   1 
   1   5  16 14.1823 7.83991   1 
   2   5  16 60.6076 9.08792   1 
  -3   5  10 124.667 21.6615  -2 
   3   5  16 124.667 21.6615   1 
  -4   5   8 107.600 13.9369  -2 
   4   5  16 107.600 13.9369   1 
   5   5  16 11.7553 7.83706   1 
   6   5  16 0.39324 7.36913   1 
  -6   5   3 185.310 13.5192  -2 
   7   5  16 185.310 13.5192   1 
   8   5  16 67.5180 10.1826   1 
   9   5  16 -1.0051 7.57170   1 
   8  -5   2 37.4735 18.0061  -2 
  10   5  16 37.4735 18.0061   1 
   9  -5   4 29.5734 19.0126  -2 
  11   5  16 29.5734 19.0126   1 
  -4   6  16 16.7061 10.7015   1 
  -3   6  16 109.642 13.4579   1 
   1   6  19 73.4372 19.6156  -2 
  -2   6  16 73.4372 19.6156   1 
  -1   6  16 69.0349 12.8955   1 
   0   6  16 126.397 16.6502   1 
  -1   6  14 330.430 21.9268  -2 
   1   6  16 330.430 21.9268   1 
   2   6  16 19.2343 9.68885   1 
   3   6  16 12.6279 10.2731   1 
  -3   6   9 43.0842 16.9586  -2 
   4   6  16 43.0842 16.9586   1 
  -4   6   7 115.438 14.1645  -2 
   5   6  16 115.438 14.1645   1 
   6   6  16 -3.0467 7.23390   1 
   7   6  16 36.0189 8.67690   1 
  -6   6   2 292.397 16.0518  -2 
   8   6  16 292.397 16.0518   1 
   9   6  16 26.2729 9.08752   1 
  10   6  16 28.1537 10.4620   1 
   8  -6   3 61.0591 19.3215  -2 
  11   6  16 61.0591 19.3215   1 
  -3   7  16 19.9983 11.0384   1 
   2   7  20 -66.938 58.8264  -2 
  -2   7  16 -66.938 58.8264   1 
   1   7  18 81.8263 20.1529  -2 
  -1   7  16 81.8263 20.1529   1 
   0   7  16 1.96316 9.20494   1 
   1   7  16 47.8071 12.7791   1 
  -1   7  13 77.8488 16.2013  -2 
   2   7  16 77.8488 16.2013   1 
   3   7  16 143.086 15.5136   1 
   4   7  16 159.563 16.9384   1 
  -3   7   8 209.487 23.5429  -2 
   5   7  16 209.487 23.5429   1 
  -4   7   6 28.5004 13.7069  -2 
   6   7  16 28.5004 13.7069   1 
   7   7  16 20.6140 8.44559   1 
   8   7  16 11.0235 8.74901   1 
  -6   7   1 217.815 15.4852  -2 
   9   7  16 217.815 15.4852   1 
  10   7  16 22.5801 11.3567   1 
  11   7  16 66.4896 13.1046   1 
  -2   8  16 -8.5901 9.97068   1 
   2   8  19 44.4925 41.0413  -2 
  -1   8  16 44.4925 41.0413   1 
   1   8  17 173.948 22.4376  -2 
   0   8  16 173.948 22.4376   1 
   1   8  16 28.4448 10.2544   1 
   2   8  16 51.2563 14.0953   1 
  -1   8  12 94.2425 16.9514  -2 
   3   8  16 94.2425 16.9514   1 
   4   8  16 74.8298 14.5118   1 
   5   8  16 59.3140 13.2771   1 
  -3   8   7 154.819 20.0545  -2 
   6   8  16 154.819 20.0545   1 
  -4   8   5 6.71805 18.1885  -2 
   7   8  16 6.71805 18.1885   1 
   8   8  16 41.4512 9.36856   1 
   9   8  16 47.8060 10.2500   1 
  -6   8   0 43.0540 14.6242  -2 
  10   8  16 43.0540 14.6242   1 
  11   8  16 3.72391 10.2176   1 
  -1   9  16 16.5844 11.2620   1 
   2   9  18 76.8321 43.2895  -2 
   0   9  16 76.8321 43.2895   1 
   1   9  16 372.128 29.6767  -2 
   1   9  16 372.128 29.6767   1 
   2   9  16 69.6083 13.5921   1 
   3   9  16 2.67819 10.6066   1 
  -1   9  11 43.6054 16.4854  -2 
   4   9  16 43.6054 16.4854   1 
   5   9  16 -6.6231 9.58073   1 
   6   9  16 53.6282 12.4653   1 
  -3   9   6 19.3332 18.0518  -2 
   7   9  16 19.3332 18.0518   1 
  -4   9   4 18.4132 22.8904  -2 
   8   9  16 18.4132 22.8904   1 
   9   9  16 16.8236 9.02497   1 
  10   9  16 27.2977 10.2138   1 
   0  10  16 10.3186 11.2900   1 
   2  10  17 28.2766 30.2492  -2 
   1  10  16 28.2766 30.2492   1 
   1  10  15 41.1366 29.1857  -2 
   2  10  16 41.1366 29.1857   1 
   3  10  16 29.9626 13.5674   1 
   4  10  16 44.7627 14.5637   1 
  -1  10  10 -8.2832 13.4520  -2 
   5  10  16 -8.2832 13.4520   1 
   6  10  16 173.731 19.9936   1 
   7  10  16 32.1823 11.3235   1 
  -3  10   5 75.5519 19.1282  -2 
   8  10  16 75.5519 19.1282   1 
  -4  10   3 75.8740 30.9894  -2 
   9  10  16 75.8740 30.9894   1 
  10  10  16 -4.6406 9.83679   1 
   1  11  16 -1.4252 13.0419   1 
   2  11  16 28.3980 24.3781  -2 
   2  11  16 28.3980 24.3781   1 
   1  11  14 -21.197 23.7450  -2 
   3  11  16 -21.197 23.7450   1 
   4  11  16 10.8263 10.8693   1 
   5  11  16 78.8419 16.8928   1 
  -1  11   9 181.368 21.0217  -2 
   6  11  16 181.368 21.0217   1 
   7  11  16 7.74831 11.0553   1 
   8  11  16 57.1973 13.9979   1 
  -3  11   4 64.1738 21.4185  -2 
   9  11  16 64.1738 21.4185   1 
   1  12  13 27.7830 33.1295  -2 
   4  12  16 27.7830 33.1295   1 
   5  12  16 34.9639 14.2182   1 
   6  12  16 45.0471 15.4420   1 
  -1  12   8 65.3851 17.5832  -2 
   7  12  16 65.3851 17.5832   1 
  -3  -8  17 10.4530 10.5825   1 
  -2  -8  17 56.9204 13.5262   1 
 -10  -8   8 119.821 16.8701  -2 
  -1  -8  17 119.821 16.8701   1 
   0  -8  17 5.99990 10.7916   1 
   1  -8  17 88.0957 14.6253   1 
  -5  -7  17 5.47694 11.4423   1 
  -7  -7  14 54.0017 24.8750  -2 
  -4  -7  17 54.0017 24.8750   1 
  -8  -7  12 40.9815 20.1418  -2 
  -3  -7  17 40.9815 20.1418   1 
  -2  -7  17 7.58380 11.2145   1 
  -1  -7  17 3.15133 9.03702   1 
 -10  -7   7 1.89244 12.5554  -2 
   0  -7  17 1.89244 12.5554   1 
   1  -7  17 0.53587 10.1603   1 
   2  -7  17 105.098 15.4978   1 
 -12  -7   2 47.3456 18.5707  -2 
   3  -7  17 47.3456 18.5707   1 
  -5  -6  18 26.8261 18.9575  -2 
  -6  -6  17 26.8261 18.9575   1 
  -5  -6  17 24.5205 12.8143   1 
  -4  -6  17 5.83351 10.7005   1 
  -7  -6  13 38.2569 23.0545  -2 
  -3  -6  17 38.2569 23.0545   1 
  -8  -6  11 79.1317 20.1360  -2 
  -2  -6  17 79.1317 20.1360   1 
  -1  -6  17 21.6126 10.8139   1 
   0  -6  17 162.628 18.3530   1 
 -10  -6   6 31.1752 14.0216  -2 
   1  -6  17 31.1752 14.0216   1 
   2  -6  17 57.2459 14.0691   1 
   3  -6  17 65.5515 15.2599   1 
 -12  -6   1 29.8923 22.3003  -2 
   4  -6  17 29.8923 22.3003   1 
  -6  -5  17 17.7407 12.7861   1 
  -5  -5  17 14.8423 15.7044  -2 
  -5  -5  17 14.8423 15.7044   1 
  -4  -5  17 28.2908 10.7582   1 
  -3  -5  17 28.2356 10.9640   1 
  -7  -5  12 22.4197 21.4129  -2 
  -2  -5  17 22.4197 21.4129   1 
  -8  -5  10 50.1716 19.4863  -2 
  -1  -5  17 50.1716 19.4863   1 
   0  -5  17 60.5632 12.8825   1 
   1  -5  17 41.7189 12.0844   1 
 -10  -5   5 44.7141 14.8627  -2 
   2  -5  17 44.7141 14.8627   1 
   3  -5  17 15.9676 11.8134   1 
   4  -5  17 10.7456 11.3488   1 
  12   5   0 83.5172 22.1438  -2 
   5  -5  17 83.5172 22.1438   1 
   6  -5  17 -0.6940 11.6387   1 
  -6  -4  17 44.2552 14.3731   1 
  -5  -4  17 111.617 15.7627   1 
  -5  -4  16 146.409 17.5953  -2 
  -4  -4  17 146.409 17.5953   1 
  -3  -4  17 22.3417 11.6670   1 
  -2  -4  17 -19.043 8.17481   1 
  -7  -4  11 10.8696 18.7032  -2 
  -1  -4  17 10.8696 18.7032   1 
  -8  -4   9 127.105 22.7699  -2 
   0  -4  17 127.105 22.7699   1 
   1  -4  17 18.6602 9.02806   1 
   2  -4  17 0.83801 8.15687   1 
 -10  -4   4 490.289 25.2864  -2 
   3  -4  17 490.289 25.2864   1 
   4  -4  17 126.547 16.9053   1 
   5  -4  17 39.0453 12.0887   1 
  12   4   1 84.0815 22.1594  -2 
   6  -4  17 84.0815 22.1594   1 
   7  -4  17 -11.033 11.2826   1 
  -3  -3  20 -12.730 22.1644  -2 
  -6  -3  17 -12.730 22.1644   1 
  -5  -3  17 54.1034 15.5223   1 
  -4  -3  17 452.643 26.6401   1 
  -5  -3  15 114.491 14.3272  -2 
  -3  -3  17 114.491 14.3272   1 
  -2  -3  17 28.7633 10.4244   1 
  -1  -3  17 74.4989 12.1656   1 
  -7  -3  10 80.9113 19.2917  -2 
   0  -3  17 80.9113 19.2917   1 
  -8  -3   8 53.1346 23.9826  -2 
   1  -3  17 53.1346 23.9826   1 
   2  -3  17 2.68471 7.97394   1 
   3  -3  17 15.5718 8.51814   1 
 -10  -3   3 809.720 23.7402  -2 
   4  -3  17 809.720 23.7402   1 
   5  -3  17 146.484 13.7214   1 
   6  -3  17 10.8698 8.93283   1 
  12   3   2 36.9654 17.3645  -2 
   7  -3  17 36.9654 17.3645   1 
  -7  -2  17 6.06594 12.6932   1 
  -2  -2  21 -12.096 21.1445  -2 
  -6  -2  17 -12.096 21.1445   1 
  -3  -2  19 203.307 25.1016  -2 
  -5  -2  17 203.307 25.1016   1 
  -4  -2  17 19.3086 9.74210   1 
  -3  -2  17 7.53764 8.26562   1 
  -5  -2  14 -10.832 9.29587  -2 
  -2  -2  17 -10.832 9.29587   1 
  -1  -2  17 4.65746 7.21951   1 
   0  -2  17 88.2664 12.3859   1 
  -7  -2   9 158.663 19.0721  -2 
   1  -2  17 158.663 19.0721   1 
  -8  -2   7 213.370 27.0321  -2 
   2  -2  17 213.370 27.0321   1 
   3  -2  17 8.94294 7.69332   1 
   4  -2  17 50.5482 9.22717   1 
 -10  -2   2 156.517 14.5285  -2 
   5  -2  17 156.517 14.5285   1 
   6  -2  17 27.4485 9.15841   1 
   7  -2  17 -3.4052 9.97156   1 
  12   2   3 51.4620 19.8187  -2 
   8  -2  17 51.4620 19.8187   1 
  -6  -1  17 -1.0425 10.9461   1 
  -2  -1  20 61.4403 34.7374  -2 
  -5  -1  17 61.4403 34.7374   1 
  -3  -1  18 238.248 21.6678  -2 
  -4  -1  17 238.248 21.6678   1 
  -3  -1  17 68.3507 11.1058   1 
  -2  -1  17 56.4277 10.1831   1 
  -5  -1  13 57.4047 10.9154  -2 
  -1  -1  17 57.4047 10.9154   1 
   0  -1  17 82.3060 10.4203   1 
   1  -1  17 10.9539 7.05050   1 
  -7  -1   8 -6.9371 11.0969  -2 
   2  -1  17 -6.9371 11.0969   1 
  -8  -1   6 -2.7957 53.4307  -2 
   3  -1  17 -2.7957 53.4307   1 
   4  -1  17 15.6964 7.91320   1 
  -9  -1   3 -16.820 37.5150  -2 
   5  -1  17 -16.820 37.5150   1 
 -10  -1   1 20.8075 13.4986  -2 
   6  -1  17 20.8075 13.4986   1 
   7  -1  17 7.36779 8.43972   1 
   8  -1  17 28.2142 13.3175   1 
  12   1   4 188.345 24.1577  -2 
   9  -1  17 188.345 24.1577   1 
  -6   0  17 103.280 16.8814   1 
  -5   0  17 7.29313 10.4440   1 
  -2   0  19 278.073 24.6261  -2 
  -4   0  17 278.073 24.6261   1 
  -3   0  17 422.740 29.8331  -2 
  -3   0  17 422.740 29.8331   1 
  -2   0  17 55.8699 9.28090   1 
  -1   0  17 31.5119 7.17227   1 
  -5   0  12 24.6023 12.2250  -2 
   0   0  17 24.6023 12.2250   1 
   1   0  17 -3.3792 7.14504   1 
   2   0  17 -3.7662 8.99794   1 
  -7   0   7 57.9172 15.7110  -2 
   3   0  17 57.9172 15.7110   1 
  -8   0   5 45.0534 56.9825  -2 
   4   0  17 45.0534 56.9825   1 
   5   0  17 46.2626 8.88508   1 
  -9   0   2 114.366 44.4082  -2 
   6   0  17 114.366 44.4082   1 
  10   0   0 32.1602 14.0748  -2 
   7   0  17 32.1602 14.0748   1 
   8   0  17 -10.378 8.70149   1 
   9   0  17 6.24535 11.8918   1 
   0   1  23 -5.5163 15.2727  -2 
  -6   1  17 -5.5163 15.2727   1 
  -5   1  17 30.1386 12.7386   1 
  -4   1  17 13.8430 10.8405   1 
  -2   1  18 -8.7693 13.8196  -2 
  -3   1  17 -8.7693 13.8196   1 
  -3   1  16 29.7853 18.6967  -2 
  -2   1  17 29.7853 18.6967   1 
  -1   1  17 137.470 11.1258   1 
   0   1  17 0.64508 7.36538   1 
  -5   1  11 92.1693 15.8352  -2 
   1   1  17 92.1693 15.8352   1 
   2   1  17 64.3030 11.2033   1 
   3   1  17 62.0801 10.7980   1 
  -7   1   6 81.0119 16.8880  -2 
   4   1  17 81.0119 16.8880   1 
  -8   1   4 103.346 28.9889  -2 
   5   1  17 103.346 28.9889   1
[truncated: 52,199 more chars]
